# Supplementary material for: Embryonic ethanol exposure alters expression of sox2 and other early transcripts in zebrafish, producing gastrulation defects
Source: Sci Rep. 2020 Mar 3;10:3951. doi: 10.1038/s41598-020-59043-x (PMC7054311; doi:10.1038/s41598-020-59043-x)
Supplement: Supplementary file 1 — Supplementary Table S1 [file 41598_2020_59043_MOESM1_ESM.xlsx]

## Sheet: Description
	Title:	Embryonic ethanol exposure alters expression of sox2 and other early transcripts in zebrafish, producing gastrulation defects
	Authors:	Swapnalee Sarmah, Rajneesh Srivastava, Jeanette N. McClintick, Sarath C. Janga, Howard J. Edenberg, James A. Marrs
	Tab	Description
	Supplementary Table S2	List of differentially expressed probes (absolute fold changes ≥1.25, FDR 0.15, p <0.03)
	Probe set ID	Zebrafish microarray probes
	Gene Symbol	gene symbol
	Max Frac pres	Maximum of Fraction called Present in the 2 conditions, control or ethanol
	p-value (treatment)	p-value for treatment in the ANOVA
	FDR (treatment)	False discovery rate for treatment (corrected p-value)
	fold (ethanol vs. control)	fold change of ethanol vs. control
	control Mean	mean expression level for the 6 control samples
	control Std	standard deviation of expression for controls
	ethanol mean	mean expression level for the 6 ethanol treated samples
	Ethanol Std	Standard deviation of expression for ethanol treated samples
	UniGene ID	UniGene identifier
	Gene Title	Gene Title from NCBI

## Sheet: Table S2
Probe set ID	Gene Symbol	Max Frac pres	p-value	FDR (treatment)	fold (ethanol vs. control)	Control Mean	Control Std	Ethanol mean	Ethanol Std	UniGene ID	Gene Title
Dr.3696.1.S1_at	her7	1	0.000309311	0.0582416	-2.92917	1043.07	453.779	378.557	230.368	Dr.77721	hairy and enhancer of split related-7
Dr.649.1.S1_at	sb:cb306	0.5	0.0086274	0.110871	-2.9015	58.708	33.5218	25.5874	22.8184	---	sb:cb306
Dr.25620.1.S1_at	---	0.666667	0.00469147	0.0998368	-2.58278	71.383	20.3632	28.7641	16.1748	Dr.25620	---
Dr.3394.1.A1_at	pck2	0.751667	0.0219345	0.139011	-2.50668	144.34	141.582	66.6376	69.4153	Dr.132490	phosphoenolpyruvate carboxykinase 2 (mitochondrial)
Dr.12386.2.S1_a_at	msgn1	1	0.00117531	0.0784422	-2.34831	443.177	162.774	189.404	69.3267	Dr.106405	mesogenin 1
Dr.17428.1.A1_at	LOC557824	0.666667	0.0077241	0.108049	-2.20381	91.7978	42.1359	41.0417	18.7208	Dr.91892	similar to heat shock protein 110
Dr.7283.1.S1_at	sid1	1	0.00879882	0.112047	-2.15666	305.574	118.687	142.351	57.6759	Dr.7283	secreted immunoglobulin domain 1
Dr.5206.1.S1_at	aldh1a2	1	0.00850555	0.110348	-2.10974	162.49	60.0765	76.8133	28.0504	Dr.5206	aldehyde dehydrogenase 1 family, member A2
Dr.574.1.S1_at	dlb	0.666667	0.0280592	0.148885	-2.10892	57.6783	35.7244	25.3823	10.1934	Dr.574	deltaB
Dr.1462.1.S1_at	her1	1	0.0125745	0.121885	-2.10376	310.365	111.176	153.454	77.1658	Dr.1462	hairy-related 1
Dr.1889.1.S1_at	tfa	1	0.00156041	0.0882523	-2.04946	217.551	111.542	117.714	88.8175	Dr.75658	transferrin-a
Dr.14950.1.A1_at	zgc:123068	1	0.00512588	0.101417	-2.0488	613.824	239.366	289.923	91.4388	Dr.83585	zgc:123068
Dr.1323.1.S1_at	apoa1	1	0.0062698	0.103599	-2.02745	138.47	61.407	66.5969	20.9341	Dr.75775	apolipoprotein A-I
Dr.2596.1.S1_a_at	bhmt	1	0.00741394	0.107846	-2.02697	421.324	169.327	201.773	70.0621	Dr.75610	betaine-homocysteine methyltransferase
Dr.18268.1.A1_at	LOC100330401	1	0.0032171	0.0980052	-1.99199	275.672	97.8362	139.036	51.9507	---	hypothetical protein LOC100330401
Dr.1015.2.S1_x_at	si:ch211-217k17.9	1	0.00111592	0.0769069	-1.98923	961.318	315.388	482.727	172.207	Dr.66624	si:ch211-217k17.9
DrAffx.2.82.S1_at	sox2	1	7.99773e-05	0.0511351	-1.98583	321.312	102.806	158.842	38.1942	Dr.5379	SRY-box containing gene 2
Dr.25341.1.A1_at	---	0.5	0.0222159	0.139011	-1.96551	71.6758	51.5012	49.3433	43.7778	Dr.78725	---
Dr.5605.5.A1_at	---	0.666667	0.00186339	0.0883532	-1.94043	88.1464	26.8233	44.1359	10.0644	Dr.105829	---
Dr.4314.1.A1_x_at	sb:cb560	0.833333	0.00146956	0.0857545	-1.93736	68.6309	18.8301	35.234	10.8972	---	sb:cb560
Dr.24292.5.S1_at	si:dkeyp-113d7.7	1	0.000601098	0.0673706	-1.88235	1239.11	222.541	665.977	182.436	Dr.132499	si:dkeyp-113d7.7
Dr.23305.1.S1_at	---	0.751667	0.0132655	0.12538	-1.87053	82.4426	19.0504	45.86	17.2266	Dr.122536	---
Dr.1909.1.S1_at	elf3	0.833333	0.000287148	0.0582416	-1.86777	95.4538	17.9087	51.2897	13.3852	Dr.76707	E74-like factor 3 (ets domain transcription factor, epithelial-specific )
Dr.5379.1.A1_at	sox2	1	0.00323169	0.0980052	-1.86406	237.131	74.9955	124.674	37.5311	Dr.5379	SRY-box containing gene 2
Dr.5577.1.A1_at	evpl	0.585	0.0241149	0.141898	-1.83977	75.3318	31.9637	40.5864	18.4858	Dr.76672	envoplakin
Dr.16399.1.A1_at	zgc:136639	1	0.00259973	0.0907184	-1.82621	379.112	138.73	213.931	91.3358	Dr.107256	zgc:136639
Dr.16183.1.S1_at	dlc	1	0.0075109	0.107846	-1.82325	220.983	91.7574	131.415	78.4496	Dr.81314	DeltaC
Dr.4007.1.S1_at	sp5l	1	0.00142823	0.085159	-1.82222	495.989	125.231	273.386	84.2672	Dr.78445	Sp5 transcription factor-like
Dr.24953.1.S1_at	apoc2	1	0.00354865	0.0994373	-1.8095	1089.71	571.08	632.987	319.04	Dr.104980	apolipoprotein C-II
Dr.2596.3.A1_at	bhmt	1	0.0068551	0.104836	-1.80645	214.238	64.8461	114.395	15.7351	Dr.75610	betaine-homocysteine methyltransferase
Dr.14513.1.S1_at	si:ch211-222e23.7	0.418333	0.00481043	0.1	-1.78227	57.5564	17.0578	31.4036	6.80986	Dr.14513	si:ch211-222e23.7
Dr.18834.1.S1_at	uox	1	0.000326121	0.0582416	-1.77276	354.489	188.557	200.689	111.647	Dr.106461	urate oxidase
Dr.12596.1.S1_at	cldnc	1	0.0188984	0.133326	-1.75891	335.811	88.3214	206.546	97.8803	Dr.155394	claudin c
Dr.20337.1.S1_at	anxa2b	1	0.00586681	0.101769	-1.75561	174.694	83.3436	95.7328	37.4183	Dr.38064	annexin A2b
Dr.13104.1.A1_at	btr30	1	0.00049175	0.0645201	-1.75531	713.807	173.601	403.944	82.9809	Dr.83940	bloodthirsty-related gene family, member 30
Dr.17141.1.A1_at	---	1	0.00108382	0.0766911	-1.74317	256.919	48.307	145.781	18.3321	Dr.78261	---
Dr.17854.1.S1_at	---	0.5	0.0189435	0.133326	-1.71834	56.8693	28.8675	36.2173	25.1694	Dr.130963	---
Dr.5528.1.S1_at	fetub	1	0.00217401	0.0883532	-1.71789	473.889	157.226	285.907	133.354	Dr.105032	fetuin B
Dr.4833.1.S1_at	anxa1c	1	0.0133917	0.12538	-1.71326	307.338	205.868	165.442	99.7643	---	annexin A1c
Dr.916.1.S1_at	aqp8a.1	0.585	0.0194859	0.134314	-1.69721	52.8592	14.0265	33.9288	17.4057	Dr.36543	aquaporin 8a, tandem duplicate 1
Dr.389.1.S1_at	wnt5b	0.5	0.0187726	0.133326	-1.69459	97.757	20.6043	61.0242	28.2009	Dr.389	wingless-type MMTV integration site family, member 5b
Dr.5771.1.S1_at	otx1a	0.5	0.0137718	0.127246	-1.69302	106.201	32.1586	60.6668	12.3727	Dr.75758	orthodenticle homolog 1a
Dr.21814.1.S1_s_at	zgc:136864	0.751667	0.00579535	0.101577	-1.68485	173.211	155.851	101.422	84.2528	Dr.79332	zgc:136864
Dr.19722.1.A1_at	insb	0.833333	0.000424652	0.0645201	-1.67409	166.256	43.6504	100.296	32.5007	Dr.87912	preproinsulin b
Dr.4111.1.S1_at	fbp1b	1	0.00245271	0.0893729	-1.67119	1653.98	605.31	1009.54	363.48	Dr.26703	fructose-1,6-bisphosphatase 1b
Dr.21455.1.S1_at	wu:fc15g11	0.5	0.00838414	0.10963	-1.66346	71.6951	19.215	42.7447	12.48	---	wu:fc15g11
Dr.1889.2.A1_a_at	tfa	1	0.0284333	0.149642	-1.64812	384.103	284.795	214.486	147.548	Dr.75658	transferrin-a
Dr.1289.1.S1_at	zgc:91870	1	0.000469458	0.0645201	-1.64595	232.115	70.5823	139.115	35.0404	Dr.76383	zgc:91870
Dr.21590.1.A1_at	gcnt4	1	0.00436031	0.0998368	-1.62896	241.32	103.821	148.551	61.3383	Dr.78782	glucosaminyl (N-acetyl) transferase 4, core 2
Dr.11836.1.S1_at	cdx4	1	0.0014735	0.0857545	-1.62183	649.225	351.705	423.949	282.437	Dr.11836	caudal type homeo box transcription factor 4
Dr.17357.1.A1_at	h2afx	1	0.0256591	0.144874	-1.62124	1719.76	833.698	1130.35	799.55	Dr.114938	H2A histone family, member X
Dr.8202.2.S1_a_at	pitx2	1	0.000241427	0.0582416	-1.61971	160.758	27.1508	99.3769	20.3905	Dr.81292	paired-like homeodomain transcription factor 2
Dr.1991.1.A1_s_at	gbgt1l4	1	0.0237924	0.141439	-1.61245	323.682	74.3946	206.852	72.6491	Dr.76870	globoside alpha-1,3-N-acetylgalactosaminyltransferase 1, like 4
Dr.18631.1.S1_at	zgc:123295	1	0.0131227	0.124821	-1.60801	230.319	60.8648	138.22	10.9971	Dr.18631	zgc:123295
Dr.5674.2.S1_at	apoc1l	1	0.00516195	0.101417	-1.60233	6316.85	815.587	3962.01	644.635	Dr.155343	apolipoprotein C-I like
Dr.957.1.A1_at	sc:d0144	1	0.00103314	0.0766911	-1.59525	657.501	79.0038	410.78	41.3121	Dr.76238	Sc:d0144
Dr.22239.1.A1_at	wu:fd56c01	1	0.00474881	0.0998368	-1.59199	202.577	95.414	127.183	61.0669	---	wu:fd56c01
DrAffx.1.38.S1_at	paqr8	0.918333	0.00364855	0.0994373	-1.59082	79.2549	18.8554	51.1242	18.4456	Dr.88639	progestin and adipoQ receptor family member VIII
Dr.4314.1.A1_a_at	sb:cb560	1	0.00901326	0.112112	-1.58302	83.1447	21.0886	52.3909	14.7388	---	sb:cb560
Dr.11981.1.A1_at	si:ch211-284e13.2	1	0.0208847	0.137497	-1.57664	103.408	32.9832	65.419	20.3244	Dr.82567	si:ch211-284e13.2
Dr.13053.1.A1_at	CR854839.1	1	0.000513241	0.0645201	-1.5685	164.665	42.5978	105.507	32.3559	Dr.82046	---
Dr.4056.2.A1_at	wu:fb53c12	1	0.00331382	0.0990742	-1.56358	994.253	283.432	643.903	231.347	---	wu:fb53c12
Dr.12624.1.S1_a_at	irx1b	1	0.0193493	0.133742	-1.55965	153.819	57.2392	94.0893	19.4474	Dr.77235	iroquois homeobox protein 1, b
Dr.9876.1.S1_at	gngt2a	1	0.00623112	0.103599	-1.55258	270.685	158.141	163.43	74.5058	Dr.19203	guanine nucleotide binding protein (G protein), gamma transducing activity polypeptide 2a
Dr.696.1.S1_at	zgc:161979	1	0.00422106	0.0998368	-1.55214	6527.77	3718.37	3983.17	1586.99	Dr.75873	zgc:161979
Dr.17965.1.S1_at	s100v1	0.833333	0.00691766	0.104836	-1.54915	66.9941	13.8485	44.1394	13.1257	Dr.118526	S100 calcium binding protein V1
Dr.4612.1.A1_at	wu:fc31e04	1	0.00568022	0.101577	-1.53273	606.582	140.811	396.416	93.0943	---	wu:fc31e04
Dr.20958.1.S1_at	dld	1	0.00467018	0.0998368	-1.53259	702.279	237.271	484.152	248.559	Dr.75102	deltaD
Dr.14029.1.A1_at	pkp1	1	0.00677843	0.104836	-1.53209	186.562	102.278	113.467	48.0653	Dr.14029	plakophilin 1
Dr.5878.1.A1_at	---	0.585	0.0191462	0.133326	-1.51603	79.2317	44.1818	51.4453	28.812	Dr.5878	---
Dr.6021.1.A1_at	agpat2	1	0.0117549	0.118977	-1.51099	276.588	46.7943	182.339	29.8531	Dr.30677	1-acylglycerol-3-phosphate O-acyltransferase 2 (lysophosphatidic acid acyltransferase, beta)
Dr.18631.2.A1_at	zgc:123295	1	0.0188458	0.133326	-1.51027	118.984	21.3636	79.6858	20.6643	Dr.18631	zgc:123295
Dr.1691.7.S1_at	LOC100334215	1	0.0242255	0.141898	-1.50872	203.935	53.2987	134.163	33.7169	---	predicted protein-like
Dr.18162.1.S1_at	rbm9	1	0.0281274	0.148885	-1.50253	168.758	62.1147	106.546	16.1597	Dr.10524	RNA binding motif protein 9
Dr.7264.1.A1_at	wu:fe24c05	1	0.00411975	0.0998368	-1.49692	175.371	47.257	117.536	31.5003	---	wu:fe24c05
Dr.11514.1.A1_at	si:dkey-151c10.1	1	0.0233839	0.141115	-1.49673	113.378	7.21602	77.3555	20.03	Dr.11514	si:dkey-151c10.1
Dr.59.1.S1_at	anxa1a	1	0.00223505	0.0883532	-1.49326	8116.63	2166.71	5483.06	1613.92	Dr.59	annexin A1a
Dr.1923.1.S1_at	zgc:110712	1	0.0174959	0.132729	-1.49161	710.712	163.176	473.962	101.27	Dr.33453	zgc:110712
Dr.8282.2.S1_a_at	irx3a	1	0.0118933	0.119354	-1.49031	168.392	41.4192	110.67	11.822	Dr.8282	iroquois homeobox protein 3a
Dr.4189.1.S1_at	nqo1	1	0.00752017	0.107846	-1.48951	1278.48	381.438	844.774	196.865	Dr.4189	NAD(P)H dehydrogenase, quinone 1
Dr.7503.1.A1_a_at	BX548046.2	1	0.000464691	0.0645201	-1.48255	635.295	107.406	432.669	105.294	Dr.76818	---
Dr.25580.1.S1_at	wu:fd23c12	0.918333	0.00640893	0.10364	-1.47947	116.693	27.3721	80.8723	28.2348	---	wu:fd23c12
Dr.5188.1.A1_at	LOC100334363	1	0.00467892	0.0998368	-1.47498	161.236	20.7238	110.772	25.0141	---	Sperm acrosome membrane-associated protein 4-like
Dr.10168.2.S1_at	maf	1	0.00634123	0.10364	-1.47444	283.747	93.7148	188.797	49.8291	Dr.120867	v-maf musculoaponeurotic fibrosarcoma (avian) oncogene homolog
Dr.4227.1.S1_at	otop1	1	0.00395387	0.0998368	-1.46805	527.219	214.927	346.467	119.095	Dr.77257	wu:fb76b02
Dr.24023.1.S1_at	---	1	0.00763148	0.107846	-1.46617	176.312	25.8991	119.823	16.9687	Dr.39774	---
Dr.11590.1.A1_at	nr0b2a	1	0.0010852	0.0766911	-1.46417	6170.99	2355.69	4360.45	2073.7	Dr.13394	nuclear receptor subfamily 0, group B, member 2a
Dr.7503.1.A1_x_at	---	1	0.0221694	0.139011	-1.44625	536.296	168.026	369.232	111.342	Dr.76818	---
Dr.15728.1.A1_at	---	1	0.0154459	0.130116	-1.44413	96.7423	20.0253	66.3246	11.7191	---	---
Dr.23570.1.A1_at	wu:fb13b10	1	0.0172796	0.132729	-1.44153	332.266	51.8483	235.011	59.1719	---	wu:fb13b10
Dr.15719.1.S1_at	foxc1a	1	0.013245	0.125148	-1.43338	114.027	25.8038	78.9204	18.7888	Dr.82483	forkhead box C1a
Dr.20417.1.S1_at	zgc:101858	1	0.00982369	0.112119	-1.42964	282.812	46.6308	202.837	61.7429	Dr.106404	zgc:101858
Dr.4543.1.S1_at	fbln4	0.585	0.0140041	0.127246	-1.42692	49.1532	18.7777	33.0254	5.82905	---	fibulin 4
Dr.21094.1.A1_at	wu:fb59d01	1	0.00522225	0.101577	-1.41951	294.417	95.0156	210.075	76.3651	---	wu:fb59d01
Dr.3272.1.S1_at	arl6ip5a	1	0.0203777	0.136118	-1.41687	1720.68	315.295	1261.1	430.934	Dr.79189	ADP-ribosylation factor-like 6 interacting protein 5a
Dr.1401.1.S1_at	eve1	1	0.000380969	0.0632134	-1.40822	1948.31	397.654	1383.04	288.171	Dr.75074	even-skipped-like1
Dr.2199.1.A1_at	LOC100000024 /// LOC100003308 /// LOC100149563 /// LOC793237 /// LOC793521 /// LOC797799 /// LOC797876 /// LOC799537 /// LOC799634 /// zgc:173425	0.833333	0.00110307	0.0766911	-1.40274	81.8217	10.4236	58.8274	12.6585	Dr.109236	similar to serine protease /// similar to serine protease /// hypothetical protein LOC100149563 /// novel member of the trypsin family of serine proteases-like /// HtrA serine peptidase 2 isoform 1 preproprotein-like /// similar to serine protease /// novel member of the trypsin family of serine proteases-like /// similar to serine protease /// novel member of the trypsin family of serine proteas…
Dr.12507.1.S1_at	si:ch211-141i4.2	1	0.0210139	0.137522	-1.40216	911.651	434.837	616.691	219.801	Dr.89720	si:ch211-141i4.2
Dr.13671.1.A1_at	macc1	1	0.0269699	0.147148	-1.39831	126.033	30.8135	88.4778	11.777	---	metastasis associated in colon cancer 1
Dr.1121.1.A1_at	wu:fa99e04	1	0.0200634	0.135862	-1.39601	369.871	85.9152	264.565	67.4917	Dr.1121	wu:fa99e04
Dr.23238.1.A1_at	wu:fk53b01	1	0.012307	0.120823	-1.39279	270.057	40.7654	193.529	29.6763	---	wu:fk53b01
Dr.15147.1.A1_at	zgc:152777	1	0.0135108	0.125904	-1.39206	170.685	30.4749	125.498	33.1846	Dr.15147	zgc:152777
Dr.23700.1.A1_at	wu:fb55h10	1	0.0190793	0.133326	-1.39151	129.962	21.4606	93.1911	16.9048	---	wu:fb55h10
Dr.7485.1.S1_at	pknox1.1	1	0.000537104	0.0645201	-1.38877	1030.57	123.198	740.056	68.8584	Dr.78334	pbx/knotted 1 homeobox 1.1
Dr.22614.1.A1_at	myo5b	1	0.0100812	0.112119	-1.38355	137.144	40.3524	101.902	40.6611	Dr.34453	Myosin VB
Dr.25534.1.S1_at	sfrp1a	1	0.00378926	0.0998368	-1.37808	789.34	256.71	574.743	202.959	Dr.105557	secreted frizzled-related protein 1a
Dr.11720.2.S1_a_at	robo3	1	0.00732246	0.107846	-1.36864	137.757	30.2368	100.028	23.1776	Dr.77473	roundabout homolog 3
Dr.12373.1.S1_at	acy3.2	1	0.000503105	0.0645201	-1.36687	269.789	62.234	198.178	54.9233	---	aspartoacylase (aminocyclase) 3.2
Dr.20764.1.A1_at	---	1	0.00548341	0.101577	-1.36233	163.359	42.9125	117.496	20.2733	Dr.133427	---
Dr.18282.7.S1_at	khdrbs1a	1	0.00357748	0.0994373	-1.36185	209.777	80.2429	156.129	74.0805	Dr.75226	KH domain containing, RNA binding, signal transduction associated 1a
Dr.1340.1.S1_at	uba52	1	0.0169739	0.132646	-1.36137	9242.49	3871.37	6436.68	1289.19	Dr.35198	ubiquitin A-52 residue ribosomal protein fusion product 1
Dr.16957.1.A1_at	zgc:158321	1	0.0265497	0.145813	-1.36107	98.021	37.7386	69.3738	12.8491	Dr.16957	Zgc:158321
Dr.14048.1.A1_at	stard3nl	1	0.0156649	0.130116	-1.35954	349.589	46.0594	258.952	52.8415	Dr.75372	STARD3 N-terminal like
Dr.21248.1.A1_at	pum1	1	0.0159888	0.130116	-1.35873	338.042	187.735	234.426	81.4951	Dr.35926	pumilio homolog 1 (Drosophila)
Dr.382.2.S1_at	tbeta-a /// wu:fb15g10	1	0.0176347	0.132729	-1.3505	3679.65	1152.45	2631.11	483.345	Dr.74463	beta thymosin-like protein 2 /// wu:fb15g10
Dr.13385.1.S1_at	cers2b	1	0.000114949	0.0511351	-1.34972	3669.8	459.2	2721.07	367.499	Dr.123037	---
Dr.3243.1.A1_at	mospd2	1	0.020541	0.136118	-1.3481	394.042	157.542	285.213	89.9027	Dr.32984	motile sperm domain containing 2
Dr.670.1.A1_at	wu:fa31c06	1	0.0117659	0.118977	-1.34776	1054.3	399.501	766.065	211.823	---	wu:fa31c06
Dr.19467.1.A1_at	hes6	1	0.00621904	0.103599	-1.34774	2270.55	479.254	1670.27	250.045	Dr.19467	hairy and enhancer of split 6 (Drosophila)
Dr.15962.1.A1_at	atg12	1	0.0277705	0.148396	-1.34579	284.17	128.849	199.253	47.1448	Dr.118925	ATG12 autophagy related 12 homolog (S. cerevisiae)
Dr.3458.1.S1_at	LOC100151336	1	0.00614081	0.103599	-1.34259	2065.55	528.709	1553.96	430.21	---	epiplakin-like
Dr.25055.1.A1_s_at	lhx1a	1	0.0122715	0.120823	-1.33969	141.227	26.8901	105.911	25.3024	Dr.364	LIM homeobox 1a
Dr.14679.1.A1_x_at	---	1	0.00833756	0.109608	-1.33778	106.23	12.4634	79.1094	8.79147	---	---
Dr.4461.2.A1_at	si:dkey-67c22.2	1	0.0112643	0.118318	-1.33716	1814.06	415.905	1380.18	404.573	Dr.105819	si:dkey-67c22.2
Dr.26487.1.S1_at	im:7138239	1	0.0193233	0.133742	-1.33575	606.205	250.583	463.657	197.231	Dr.114808	im:7138239
Dr.24779.1.S1_at	msxb	1	0.00912294	0.112119	-1.33574	142.943	45.0874	109.379	45.1978	Dr.75069	muscle segment homeobox B
Dr.9954.1.A1_at	spag1	1	0.0272028	0.147657	-1.33316	773.758	161.365	570.36	30.1451	Dr.78519	sperm associated antigen 1
Dr.4056.1.S1_at	wu:fb12c09	1	0.00760549	0.107846	-1.33198	134.186	23.7838	100.062	14.3813	Dr.76634	wu:fb12c09
Dr.14044.1.A1_at	gpr137bb	1	0.0169631	0.132646	-1.32757	1340.81	245.422	1039.87	293.452	Dr.79556	G protein-coupled receptor 137bb
Dr.25206.1.S1_at	tpbgl	1	8.77088e-05	0.0511351	-1.32476	542.307	141.012	409.331	103.244	Dr.25206	trophoblast glycoprotein-like
Dr.2919.1.S1_at	wu:fb40b03	1	0.0160136	0.130116	-1.3237	521.974	81.7043	402.591	118.238	---	wu:fb40b03
Dr.11380.1.A1_at	cyp27c1	1	0.0171206	0.132646	-1.32266	313.734	68.0128	236.802	47.4251	Dr.11380	cytochrome P450, family 27, subfamily C, polypeptide 1
Dr.967.1.S1_at	mmp9	0.836667	0.0268618	0.147148	-1.32154	173.387	68.4223	134.955	61.6767	Dr.76275	matrix metalloproteinase 9
Dr.11590.1.A1_s_at	nr0b2a	1	0.00448999	0.0998368	-1.32131	2065.43	580.737	1600.73	575.221	Dr.13394	nuclear receptor subfamily 0, group B, member 2a
Dr.1282.2.S1_at	rps26l	1	0.0150713	0.130116	-1.31885	6028.55	1117.71	4524.46	432.835	Dr.76736	ribosomal protein S26, like
Dr.25653.1.A1_at	zic3	1	0.0155112	0.130116	-1.31796	823.866	89.4992	628.218	94.91	Dr.31044	zic family member 3 heterotaxy 1 (odd-paired homolog, Drosophila)
Dr.4225.1.A1_at	npm3	1	0.00818678	0.109322	-1.31765	1762.96	321.195	1321.99	76.8742	Dr.39149	nucleophosmin/nucleoplasmin, 3
Dr.13813.1.A1_at	zgc:171663	1	0.00716838	0.106469	-1.31668	293.579	113.455	216.242	61.8273	Dr.83439	zgc:171663
Dr.4929.1.A1_at	dspa	1	0.0076897	0.108049	-1.31413	397.261	57.5931	305.249	66.7838	Dr.76306	desmoplakin a
Dr.7769.2.S1_at	dpp7	1	0.0136822	0.127246	-1.31287	223.188	33.1758	169.418	21.5527	Dr.32560	dipeptidyl-peptidase 7
Dr.6884.1.S1_at	zgc:55813	1	0.0230881	0.140791	-1.31232	3499.21	484.699	2665.09	366.335	Dr.80110	zgc:55813
Dr.25957.1.A1_at	---	1	0.0228191	0.140763	-1.31109	86.4282	7.61399	66.6376	13.5615	Dr.124759	---
Dr.4759.1.S1_at	ifi30	1	0.0155067	0.130116	-1.30874	2666.85	572.775	2027.26	400.271	Dr.76630	interferon gamma inducible protein 30
Dr.483.1.S1_at	foxa2	1	0.00516684	0.101417	-1.30662	245.493	69.939	183.447	35.8927	Dr.483	forkhead box A2
Dr.10491.1.A1_at	wu:fb99c08	1	0.00133773	0.0829883	-1.30382	791.971	69.5812	611.246	93.0116	---	wu:fb99c08
Dr.6105.1.A1_at	si:dkey-147f3.4	1	0.00624274	0.103599	-1.30283	3825.46	2195.99	3039.7	1827.97	Dr.133920	si:dkey-147f3.4
Dr.1835.1.S1_at	hnf4a	1	0.0222369	0.139011	-1.30051	652.413	233.637	486.63	110.731	Dr.77049	hepatocyte nuclear factor 4, alpha
Dr.16036.1.A1_at	zgc:114169	1	0.0146214	0.128808	-1.29584	470.414	166.066	350.852	59.3349	Dr.85483	zgc:114169
Dr.9753.1.A1_at	---	1	0.000442623	0.0645201	-1.29552	478.307	50.1127	368.996	40.0021	Dr.122505	---
Dr.4350.1.A1_at	arhgap11a	1	0.0168616	0.132646	-1.29442	167.466	18.0244	129.217	14.9714	Dr.77837	Rho GTPase activating protein 11A
Dr.3923.1.A1_at	wu:fc66h12	1	0.0230933	0.140791	-1.2909	86.1158	18.4508	66.8219	16.909	---	wu:fc66h12
Dr.9.1.S1_at	---	1	0.0178588	0.132729	-1.28594	423.887	76.7525	326.958	40.1531	Dr.75198	---
Dr.493.1.A1_at	clint1	1	0.00531708	0.101577	-1.28423	474.214	102.069	367.075	68.3291	Dr.32635	clathrin interactor 1
Dr.20597.1.S1_at	zgc:193505	1	0.02014	0.135862	-1.28306	10716.7	2034.85	8249.77	596.789	Dr.107548	zgc:193505
Dr.12876.1.A1_at	setd7	1	0.0263618	0.145683	-1.28253	173.593	31.5998	136.975	35.7005	Dr.83856	SET domain containing (lysine methyltransferase) 7
Dr.12809.1.A1_at	ppp1r3cb	1	0.0165914	0.132359	-1.28004	597.759	76.7915	470.67	89.2064	Dr.82649	protein phosphatase 1, regulatory (inhibitor) subunit 3Cb
Dr.22485.1.A1_at	slc14a2	1	0.021059	0.137861	-1.27861	717.978	116.356	572.113	161.501	Dr.80625	solute carrier family 14 (urea transporter), member 2
Dr.24486.1.A1_at	cyyr1	1	0.016804	0.132646	-1.27595	716.668	147.609	556.052	87.8681	Dr.70621	cysteine and tyrosine-rich protein 1
Dr.22105.1.A1_at	zgc:92006	1	0.0273474	0.147657	-1.27569	287.608	40.7147	225.426	34.9598	Dr.79840	zgc:92006
Dr.22784.1.S1_at	wu:fj54b05	1	0.0183723	0.133326	-1.27536	223.7	34.2936	178.447	42.9374	---	wu:fj54b05
Dr.10383.1.S1_at	cdc37	1	0.00855499	0.110348	-1.27528	738.761	104.403	582.332	112.96	Dr.113757	cell division cycle 37 homolog (S. cerevisiae)
Dr.20334.1.S1_at	zgc:101000	1	0.0244871	0.142488	-1.2742	4231.49	876.47	3330.57	767.119	Dr.78088	zgc:101000
Dr.23472.1.S1_at	sp5	1	0.018584	0.133326	-1.27387	408.786	137.104	331.961	146.497	Dr.78633	Sp5 transcription factor
Dr.1082.1.S1_at	ptgs2a	1	0.0236808	0.141439	-1.27333	392.429	53.0259	311.545	68.4354	Dr.113864	prostaglandin-endoperoxide synthase 2a
Dr.24633.2.S1_a_at	zgc:109888	1	0.0175307	0.132729	-1.27304	4245.74	873.987	3299.29	405.945	Dr.47556	zgc:109888
Dr.2363.1.S1_at	tagln2	1	0.00288659	0.0963908	-1.26982	1347.03	539.978	1040.93	346.356	Dr.2363	transgelin 2
Dr.25458.2.S1_at	sfrs5a	1	0.00342019	0.0992489	-1.26781	10590.8	1265.21	8344.61	904.333	Dr.76029	splicing factor, arginine/serine-rich 5a
Dr.7127.1.A1_at	wu:fj65h07	1	0.0247738	0.143068	-1.26682	218.065	22.2312	174.657	37.9404	---	wu:fj65h07
Dr.6081.1.S1_at	inka1b	1	0.0078104	0.10811	-1.26501	1818.47	540.849	1458.45	532.658	Dr.75667	induced in neural crest by AP2, 1b
Dr.1128.1.S1_at	cpn1	1	0.00433981	0.0998368	-1.26269	479.157	123.163	386.737	125.789	Dr.1128	carboxypeptidase N, polypeptide 1
Dr.8293.1.S1_at	gata6	1	0.00821211	0.109322	-1.26169	712.781	52.2625	570.771	96.1888	Dr.78356	GATA-binding protein 6
Dr.4875.1.A1_at	si:ch211-93f2.1	1	0.00418912	0.0998368	-1.25935	233.5	24.709	185.531	23.638	Dr.51915	si:ch211-93f2.1
Dr.3583.1.S1_at	sult6b1	1	0.00193601	0.0883532	-1.25891	6171.1	677.255	4884.02	288.735	Dr.3583	sulfotransferase family, cytosolic, 6b, member 1
Dr.9419.1.A1_at	---	1	0.0192625	0.133742	-1.25791	435.204	72.2806	344.064	42.7984	Dr.39627	---
Dr.23327.1.S1_at	zgc:64031	1	0.00569715	0.101577	-1.25736	146.69	24.2308	116.28	17.1889	Dr.82104	zgc:64031
Dr.15486.1.S1_x_at	zgc:153369	1	0.0177674	0.132729	-1.25702	1401.32	194.365	1133.08	279.087	Dr.115735	zgc:153369
Dr.1055.1.S1_at	mcm7	1	0.0276394	0.148158	-1.25598	4730.38	809.871	3743.16	432.349	Dr.47436	MCM7 minichromosome maintenance deficient 7 (S. cerevisiae)
Dr.10241.1.S1_at	snrpd1	1	0.0178824	0.132729	-1.25425	12486.8	2032.18	9861.08	236.584	Dr.76122	small nuclear ribonucleoprotein D1 polypeptide
Dr.7569.1.A1_at	zgc:123305	0.836667	0.018481	0.133326	-1.2528	111.32	38.7787	89.6325	31.4675	Dr.79772	zgc:123305
Dr.23942.1.S1_at	b3gnt5	1	0.0257778	0.144874	-1.25083	1693.23	246.764	1348.4	149.868	Dr.76667	UDP-GlcNAc:betaGal beta-1,3-N-acetylglucosaminyltransferase 5
Dr.1248.1.S1_at	zgc:153665	1	0.0233376	0.141107	-1.25064	7407.84	1524.67	5846.33	548.885	Dr.76364	zgc:153665
Dr.4535.1.S1_at	ptp4a3	1	0.0175896	0.132729	1.25005	1616.26	440.213	1996.11	437.027	Dr.119316	protein tyrosine phosphatase type IVA, member 3
Dr.7700.1.A1_at	si:dkey-180p18.2	1	0.0188771	0.133326	1.25143	709.926	157.521	889.954	207.513	Dr.48773	si:dkey-180p18.2
Dr.10442.1.A1_at	mkrn1	1	0.0204076	0.136118	1.2518	617.602	121.204	768.916	117.755	Dr.78561	makorin, ring finger protein, 1
Dr.8025.2.A1_at	wu:fa11d03	1	0.00158154	0.0882523	1.25197	473.738	99.4298	591.46	111.701	---	wu:fa11d03
Dr.3405.1.S1_at	syvn1	1	0.00777068	0.10811	1.25207	2198.49	363.47	2732.95	290.095	Dr.75288	synovial apoptosis inhibitor 1, synoviolin
Dr.24850.1.S1_at	agpat3	1	0.0246803	0.142924	1.25218	374.768	41.3904	469.618	53.3288	Dr.75961	1-acylglycerol-3-phosphate O-acyltransferase 3
Dr.10215.2.S1_at	pgm1	1	0.0253844	0.144632	1.25289	156.025	16.8335	196.336	25.3121	Dr.76039	phosphoglucomutase 1
Dr.10252.1.A1_at	---	1	0.0209617	0.137522	1.25297	402.28	51.8058	501.917	37.1393	Dr.150782	---
Dr.6360.1.A1_at	si:ch211-266i6.3	1	0.00949781	0.112119	1.25302	360.001	130.105	457.888	196.842	Dr.6360	si:ch211-266i6.3
Dr.3473.1.S1_at	fkbp4	1	0.00946472	0.112119	1.25321	893.109	152.791	1129.52	261.287	Dr.3473	FK506 binding protein 4
Dr.12786.1.A1_at	dirc2	1	0.00197593	0.0883532	1.25361	445.31	66.1153	556.516	68.2933	Dr.76508	disrupted in renal carcinoma 2
Dr.25133.11.S1_at	ca15b	1	0.00984399	0.112119	1.25381	382.376	100.452	481.551	144.919	Dr.31955	carbonic anhydrase XV b
Dr.1867.1.S1_at	sms	1	0.0210659	0.137861	1.25407	440.455	150.117	549.36	180.693	Dr.79631	spermine synthase
Dr.3212.1.S1_at	fkbp10	0.918333	0.0183632	0.133326	1.2548	152.775	84.1291	185.37	95.2756	Dr.76253	FK506 binding protein 10
Dr.25706.3.S1_a_at	wee2	1	0.0201811	0.135862	1.25501	159.304	71.2762	191.54	69.5297	Dr.6833	WEE1 homolog 2 (S. pombe)
Dr.360.1.A1_at	pla2g15	1	0.027914	0.148513	1.25576	483.519	92.9499	606.132	99.9697	Dr.360	phospholipase A2, group XV
Dr.20528.1.A1_at	csnk1g2a	1	0.0134569	0.125904	1.25705	1024.4	81.9699	1296.14	180.941	Dr.45418	casein kinase 1, gamma 2a
Dr.10958.1.A1_at	zgc:162873	1	0.00563466	0.101577	1.25732	565.226	124.443	703.824	112.341	Dr.81371	zgc:162873
Dr.5702.1.A1_at	wu:fi56h12	1	0.00230528	0.0883532	1.25821	264.888	88.3086	336.269	117.476	---	wu:fi56h12
Dr.7335.1.A1_at	me3	1	0.0115806	0.118635	1.25842	617.683	183.617	765.878	182.672	Dr.80696	malic enzyme 3, NADP(+)-dependent, mitochondrial
Dr.13603.1.A1_at	slc25a44a	1	0.0272083	0.147657	1.2588	277.087	37.9725	348.123	39.8359	Dr.84478	Solute carrier family 25, member 44 a
Dr.19969.1.S1_at	LOC407678	0.67	0.0141395	0.127345	1.26033	98.3518	19.3799	124.866	28.8851	Dr.87071	hypothetical protein LOC407678
Dr.19.1.A1_at	si:xx-bac7cse.2	1	0.0191364	0.133326	1.26034	497.205	118.294	631.977	173.759	Dr.140270	si:xx-bac7cse.2
Dr.22947.1.A1_at	ankha	1	0.000106282	0.0511351	1.26042	144.936	36.3432	183.144	46.1762	Dr.81450	ankylosis, progressive homolog a
Dr.23024.1.A1_at	etv5a	1	0.0234994	0.141271	1.26045	576.922	31.7482	735.796	137.106	Dr.11545	ets variant 5a
Dr.19073.2.S1_a_at	anxa11a	1	0.00683152	0.104836	1.2612	365.761	34.7537	462.124	50.882	Dr.77310	annexin A11a
Dr.10490.1.A1_at	rap2c	1	0.0185955	0.133326	1.26145	1446.9	389.394	1785.54	274.483	Dr.37662	RAP2C, member of RAS oncogene family
Dr.18025.1.A1_at	---	1	0.018986	0.133326	1.26161	461.474	66.3705	590.629	135.456	Dr.18025	---
Dr.26362.1.A1_at	wu:fb21f05	1	0.00456933	0.0998368	1.26266	310.057	79.9814	399.665	132.749	Dr.105104	wu:fb21f05
Dr.8864.1.S1_at	zgc:56653	1	0.00872633	0.111654	1.26266	295.03	22.0451	373.994	43.6064	Dr.79340	zgc:56653
Dr.3429.1.A1_at	LOC558925	1	0.0170459	0.132646	1.26294	119.454	40.4789	148.275	41.4466	Dr.76632	hypothetical LOC558925
Dr.12764.1.A1_at	im:7137555	1	0.00554967	0.101577	1.26298	851.362	143.955	1068.28	120.362	---	im:7137555
Dr.834.1.S1_at	haus6	1	0.0164108	0.131683	1.26299	460.04	144.147	567.932	120.04	Dr.75979	HAUS augmin-like complex, subunit 6
Dr.12444.1.A1_at	LOC100006212	1	0.0118042	0.118977	1.26483	260.727	45.613	333.38	77.7383	Dr.133161	Regulatory factor X-associated protein-like
Dr.22089.1.A1_at	wu:fd12f05	1	0.011539	0.11846	1.26494	143.945	18.5458	186.368	47.1984	---	wu:fd12f05
Dr.3636.1.A1_at	wu:fb81f11	1	0.0174361	0.132729	1.26516	91.7526	18.8245	115.449	18.938	Dr.77411	wu:fb81f11
Dr.6946.1.A1_at	zgc:101127	1	0.0270142	0.147148	1.26521	369.946	93.7856	467.321	106.348	Dr.6946	zgc:101127
Dr.8289.1.S1_at	bmpr1ba	1	0.0163223	0.13162	1.26547	83.0739	16.2179	106.437	28.9376	Dr.121959	bone morphogenetic protein receptor, type 1ba
Dr.7.1.A1_at	wu:fa04d12 /// wu:fc30b09	1	0.00468164	0.0998368	1.26561	709.347	43.2145	898.795	67.77	Dr.121555	wu:fa04d12 /// wu:fc30b09
Dr.17714.1.S1_at	wu:fc55g02	1	0.0231701	0.1411	1.26591	227.919	33.1178	288.425	41.8435	---	wu:fc55g02
Dr.15729.1.S1_at	dnaja3a	1	0.0160287	0.130116	1.26641	166.615	30.6808	209.252	23.0429	Dr.114177	DnaJ (Hsp40) homolog, subfamily A, member 3A
Dr.16616.1.S1_at	---	1	0.00450535	0.0998368	1.26679	156.63	45.4474	197.193	44.3256	Dr.107588	---
Dr.13601.1.A1_at	zgc:162349	1	0.000160931	0.0511351	1.26687	1553.22	229.178	1962.33	236.389	Dr.75664	zgc:162349
Dr.18910.1.A1_at	zgc:92018	1	0.00234862	0.0883532	1.26731	275.073	30.2108	347.276	12.9577	Dr.18910	zgc:92018
Dr.18110.1.A1_at	LOC797948	1	0.0100139	0.112119	1.26737	495.758	59.3173	627.08	57.3013	Dr.42729	hypothetical protein LOC797948
Dr.17131.1.A1_at	map3k7	1	0.0241696	0.141898	1.26774	475.386	100.49	601.733	108.43	Dr.80386	Mitogen activated protein kinase kinase kinase 7
Dr.6309.1.A1_at	wu:fj68e01	1	0.017431	0.132729	1.26819	577.609	102.458	733.54	146.354	---	wu:fj68e01
Dr.2606.1.A1_at	si:ch211-12d10.5	1	0.0203094	0.135895	1.26896	89.7188	14.8799	113.713	14.3689	Dr.78378	si:ch211-12d10.5
Dr.11571.1.S1_at	cxadr	1	0.0124913	0.121741	1.26984	277.173	47.1858	350.339	45.6367	Dr.11571	coxsackie virus and adenovirus receptor
Dr.18070.1.S1_at	ncaph	1	0.0233263	0.141107	1.26991	295.981	62.946	378.789	95.5977	Dr.18070	non-SMC condensin I complex, subunit H
Dr.2039.1.A1_at	zgc:165515	1	0.00579201	0.101577	1.2705	293.706	68.1976	373.835	89.0962	Dr.105204	zgc:165515
Dr.17733.1.S1_at	axin1	1	0.00625784	0.103599	1.2705	1157.12	158.206	1470.59	195.433	Dr.80549	axin 1
Dr.15824.1.S1_at	zgc:154070	1	0.0108647	0.115813	1.27118	878.386	94.8854	1133.89	252.668	Dr.81182	zgc:154070
Dr.16137.1.A1_at	si:dkey-44k1.3	1	0.00533562	0.101577	1.27133	221.562	109.294	282.571	140.472	Dr.80659	si:dkey-44k1.3
Dr.17462.1.S1_at	hyou1	1	0.0178892	0.132729	1.27222	2267.5	418.326	2900.18	668.055	Dr.76183	hypoxia up-regulated 1
Dr.24314.1.S1_at	rapgef1	1	0.010969	0.115813	1.27224	103.939	17.1036	131.491	10.8673	Dr.150983	Rap guanine nucleotide exchange factor (GEF) 1
Dr.2430.1.S1_at	aldh7a1	1	0.00906015	0.112112	1.27249	354.066	59.2217	453.31	93.7277	Dr.76991	aldehyde dehydrogenase 7 family, member A1
Dr.16872.1.A1_at	taf1a	1	0.000810476	0.0735856	1.27286	244.452	49.7389	308.713	41.915	Dr.48479	TATA box binding protein (TBP)-associated factor, RNA polymerase I, A
Dr.1848.1.A1_a_at	polr1b	1	0.00379656	0.0998368	1.27344	1092.73	275.053	1410.64	453.189	Dr.117892	polymerase (RNA) I polypeptide B
Dr.13601.2.S1_at	zgc:162349	1	0.000878934	0.0735856	1.27349	884.874	150.434	1135.68	236.781	Dr.75664	zgc:162349
Dr.19420.1.A1_at	---	1	0.00780231	0.10811	1.27449	135.082	10.5938	173.024	20.7565	Dr.86704	---
Dr.17189.1.A1_at	ctdspla	1	0.00755076	0.107846	1.27491	470.798	64.9814	598.128	55.7797	Dr.132719	CTD (carboxy-terminal domain, RNA polymerase II, polypeptide A) small phosphatase-like a
Dr.6225.1.A1_at	rras	1	0.00585763	0.101769	1.27511	2011.28	398.666	2536.53	242.945	Dr.76729	related RAS viral (r-ras) oncogene homolog
Dr.9918.1.S1_at	slmap	1	0.0227405	0.140754	1.2758	562.409	161.434	717.19	210.167	Dr.81986	sarcolemma associated protein
Dr.11564.1.S1_at	chic2	1	0.0109686	0.115813	1.27604	248.059	27.7447	318.894	53.4566	Dr.80565	cysteine-rich hydrophobic domain 2
Dr.14207.1.A1_at	si:ch211-11m18.3	1	0.00299583	0.0972208	1.27639	363.305	120.76	456.603	126.761	Dr.14207	si:ch211-11m18.3
Dr.25325.1.S1_at	hsd17b12b	1	0.0187138	0.133326	1.27646	192.337	56.5571	247.528	83.2028	Dr.20571	hydroxysteroid (17-beta) dehydrogenase 12b
Dr.20261.3.A1_at	zgc:114130	1	0.0157336	0.130116	1.27697	2494.65	357.605	3184.38	483.527	Dr.150357	zgc:114130
Dr.614.1.S2_at	zorba	1	0.0236619	0.141439	1.27701	562.524	256.903	699.774	296.291	Dr.75838	Orb/CPEB-related RNA-binding protein
Dr.26463.1.S1_at	bmi1b	1	0.00179748	0.0883532	1.27738	518.29	129.575	674.146	212.46	Dr.26463	B lymphoma Mo-MLV insertion region 1b
Dr.16385.1.A1_at	si:ch211-284a13.1	1	0.0197468	0.134437	1.27828	444.209	94.052	565.23	87.4805	Dr.82007	si:ch211-284a13.1
Dr.17373.1.A1_at	LOC796453	1	0.00364217	0.0994373	1.27849	950.919	48.0092	1225.72	177.205	Dr.82263	hypothetical protein LOC796453
Dr.7898.1.S1_at	arl6ip5b	1	0.0205678	0.136624	1.27881	288.441	29.223	370.231	47.1767	Dr.75251	ADP-ribosylation factor-like 6 interacting protein 5b
Dr.14885.1.A1_at	zgc:153351	1	0.00901418	0.112112	1.2791	161.359	35.4574	210.16	65.6119	Dr.81133	zgc:153351
Dr.25346.1.A1_at	ppapdc1b	1	0.00973451	0.112119	1.27935	299.442	19.4535	385.454	51.9394	Dr.28994	phosphatidic acid phosphatase type 2 domain containing 1B
Dr.3545.1.A1_at	zgc:92664	1	0.0178778	0.132729	1.27944	351.725	90.362	451.915	126.722	Dr.77086	zgc:92664
Dr.21873.1.A1_at	usp16	1	0.0037583	0.0998368	1.27958	133.134	37.1828	171.517	51.9146	Dr.99665	Ubiquitin specific protease 16
Dr.22788.1.A1_at	si:dkey-270i2.3	1	0.0069409	0.104836	1.28073	217.696	107.897	275.273	118.339	Dr.81174	si:dkey-270i2.3
Dr.15416.1.S1_at	st3gal3	1	0.0116393	0.118635	1.28217	259.867	39.8116	332.171	36.5841	Dr.83376	ST3 beta-galactoside alpha-2,3-sialyltransferase 3
Dr.1216.1.A1_at	atf7b	1	0.00224068	0.0883532	1.28237	1117.43	120.495	1430.21	110.361	Dr.47349	---
Dr.4575.1.A1_at	si:ch73-90k17.1	1	0.0242301	0.141898	1.28255	820.723	256.615	1025.98	219.05	Dr.79283	si:ch73-90k17.1
Dr.7657.1.A1_at	st3gal2l	1	0.00893614	0.112112	1.28364	429.599	81.9173	549.286	103.631	Dr.78215	ST3 beta-galactoside alpha-2,3-sialyltransferase 2, like
Dr.2531.1.A1_at	---	1	0.0242508	0.142047	1.28388	389.859	153.734	504.759	209.144	---	---
Dr.1596.1.A1_at	thoc2	1	0.0193054	0.133742	1.28393	924.358	126.288	1186.11	148.307	Dr.77325	THO complex 2
Dr.11243.1.A1_at	fam101b	1	0.00652228	0.103829	1.28554	148.128	78.9193	187.201	94.7263	Dr.82919	family with sequence similarity 101, member B
Dr.14736.1.A1_at	mppe1	1	0.00984576	0.112119	1.28579	179.294	18.9216	230.277	17.4114	Dr.84739	metallophosphoesterase 1
Dr.12716.1.A1_at	si:dkey-264g21.1	1	0.0202873	0.135895	1.28631	173.751	53.4766	218.23	47.8333	Dr.74466	Si:dkey-264g21.1
Dr.18387.1.A1_s_at	spint1b	1	0.0117415	0.118977	1.28643	529.971	162.351	668.353	141.974	Dr.25609	serine peptidase inhibitor, Kunitz type 1 b
Dr.12788.1.A1_at	wu:fa19b12	1	0.00568437	0.101577	1.2871	419.304	93.6834	546.934	156.37	Dr.12788	wu:fa19b12
Dr.8346.1.A1_at	hmgn3	1	0.0142675	0.12834	1.28807	488.318	106.792	648.46	232.743	Dr.75326	high mobility group nucleosomal binding domain 3
Dr.11171.1.A1_at	si:ch211-210h11.11	1	0.0262348	0.14514	1.28808	62.757	15.9074	81.1698	18.7904	Dr.34948	Si:ch211-210h11.11
Dr.6754.1.A1_at	per2	1	0.0127997	0.123402	1.28811	433.371	150.622	555.062	172.404	Dr.81057	Period homolog 2 (Drosophila)
Dr.25663.1.S1_at	si:ch211-11k18.4	1	0.0175956	0.132729	1.28846	992.488	129.999	1282.65	197.566	Dr.104288	si:ch211-11k18.4
Dr.728.2.A1_at	zgc:165539	1	0.0130712	0.124821	1.28862	347.316	48.26	450.103	78.8886	Dr.47605	zgc:165539
Dr.21734.1.A1_at	wu:fc50c01	1	0.0269044	0.147148	1.28888	172.14	50.2458	224.605	70.7484	---	wu:fc50c01
Dr.16590.1.S1_at	sepsecs	1	0.00433388	0.0998368	1.28946	109.361	28.7344	139.123	25.993	Dr.82434	Sep (O-phosphoserine) tRNA:Sec (selenocysteine) tRNA synthase
Dr.15963.1.A1_at	kop	0.833333	0.00378398	0.0998368	1.28953	54.3673	16.8372	69.5816	20.288	Dr.81391	askopos
Dr.2392.1.A1_at	ndufs8	1	0.0229053	0.140791	1.28953	357.208	80.8784	465.664	121.535	Dr.76813	NADH dehydrogenase (ubiquinone) Fe-S protein 8, (NADH-coenzyme Q reductase)
Dr.5351.1.A1_at	zgc:162200	1	0.0260178	0.144874	1.2904	301.516	49.4253	392.335	77.7121	Dr.5351	zgc:162200
Dr.5243.1.S1_at	cpne1	1	0.0189621	0.133326	1.29068	2614.69	548.694	3329.61	331.93	Dr.5243	copine I
Dr.6128.1.A1_at	c11orf2	1	0.00972739	0.112119	1.29135	200.356	60.0798	254.712	55.1804	Dr.6128	C11orf2 homolog (H. sapiens)
Dr.21062.1.S1_at	klhl18	1	0.026832	0.146898	1.29198	477.164	140.574	609.449	134.981	Dr.80440	kelch-like 18 (Drosophila)
Dr.10646.1.A1_at	si:ch211-197k23.4	1	0.00684045	0.104836	1.29275	1176.81	144.337	1515.52	117.144	Dr.77262	si:ch211-197k23.4
Dr.13708.1.A1_at	zgc:85657	1	0.0114601	0.11846	1.2935	143.97	41.5957	184.43	45.2905	Dr.124269	zgc:85657
Dr.14331.1.S1_at	wars	1	0.00824874	0.109322	1.2936	253.72	46.2656	328.59	62.5363	Dr.150927	tryptophanyl-tRNA synthetase
Dr.26022.1.A1_at	zgc:103499	0.918333	0.0182471	0.133326	1.29388	64.4411	16.627	81.8823	12.105	Dr.97873	zgc:103499
Dr.12669.1.A1_at	zgc:175195	1	0.0264642	0.145813	1.29496	1454.08	233.553	1891.07	349.13	Dr.43915	zgc:175195
Dr.5279.1.A1_at	st3gal5	1	0.0243985	0.142196	1.29535	185.496	45.8062	237.899	46.3045	Dr.77686	ST3 beta-galactoside alpha-2,3-sialyltransferase 5
Dr.76.2.A1_a_at	narf	1	0.0117879	0.118977	1.29544	355.437	85.4648	453.161	76.8372	Dr.75306	nuclear prelamin A recognition factor
Dr.26409.1.A1_at	si:dkey-69h6.7	1	0.0212628	0.138063	1.29559	965.904	180.869	1239.78	133.627	Dr.150453	si:dkey-69h6.7
Dr.11417.1.A1_at	march7	1	0.0239779	0.141898	1.29648	153.531	27.4181	198.621	28.5768	Dr.150829	membrane-associated ring finger (C3HC4) 7
Dr.10096.1.A1_at	zhx3	1	0.00496351	0.100554	1.29656	362.13	61.8363	467.594	59.7786	Dr.82149	zinc fingers and homeoboxes 3
Dr.10834.2.S1_at	---	1	0.0150112	0.129931	1.29677	416.228	60.7911	536.365	38.8148	---	---
Dr.23936.1.A1_at	si:rp71-1g18.1	1	0.013435	0.12538	1.29683	960.53	141.78	1254.88	251.012	Dr.23936	si:rp71-1g18.1
Dr.25639.1.A1_at	LOC567909 /// si:dkey-258f14.5	1	0.0186337	0.133326	1.29685	305.166	89.3351	397.759	117.278	Dr.116034	similar to LON peptidase N-terminal domain and ring finger 1 /// si:dkey-258f14.5
Dr.17413.1.A1_at	---	1	0.0122076	0.120823	1.29706	304.524	86.1913	390.466	86.236	---	---
Dr.19395.1.A1_at	si:dkey-39n1.2	1	0.0166502	0.132602	1.29788	607.541	85.1587	793.972	153.586	Dr.78099	Si:dkey-39n1.2
Dr.11310.2.S1_x_at	tuba1	1	0.0125178	0.121741	1.29811	189.563	76.9949	262.857	154.437	Dr.11310	tubulin, alpha 1
Dr.8750.1.A1_at	LOC100151215	1	0.00499745	0.100852	1.29889	726.722	64.2803	944.624	87.9787	---	phosphodiesterase 7A-like
Dr.18503.1.A1_at	znf277	1	0.0184571	0.133326	1.29911	207.118	35.8775	272.499	66.1259	Dr.18503	zinc finger protein 277
Dr.12721.1.A1_at	zdhhc18	1	0.00323757	0.0980052	1.29926	1027.49	200.95	1340.97	297.023	Dr.80439	Zinc finger, DHHC-type containing 18
Dr.9003.1.A1_at	zgc:123010	1	0.00232705	0.0883532	1.2996	837.468	405.878	1072.38	479.919	Dr.52445	zgc:123010
Dr.4611.1.A1_at	wu:fc69a03	1	0.009119	0.112119	1.29996	376.336	76.4546	485.445	67.9266	Dr.79363	wu:fc69a03
Dr.23603.1.S1_at	wu:fc12d07	1	0.00220822	0.0883532	1.30046	315.774	78.9932	415.651	125.063	---	wu:fc12d07
Dr.11465.1.A1_at	egln1	1	0.00352677	0.0994373	1.3013	356.153	43.1963	465.972	79.0162	Dr.32117	egl nine homolog 1 (C. elegans)
Dr.12309.1.A1_at	stx11a	1	0.0169337	0.132646	1.30156	325.535	120.796	421.811	154.511	Dr.83170	syntaxin 11a
Dr.2704.1.A1_at	wu:fc45e01	1	0.00645629	0.10364	1.30176	160.991	49.0075	210.287	65.9048	---	wu:fc45e01
Dr.17380.1.S1_at	stambpa	1	0.0174712	0.132729	1.30191	134.208	16.9498	175.235	24.5045	Dr.75634	STAM binding protein a
Dr.18807.1.S1_at	bokb	1	0.00237903	0.0883532	1.30339	338.204	64.6686	440.155	73.6322	Dr.18807	BCL2-related ovarian killer b
Dr.15931.1.A1_at	zgc:175133	1	0.00367038	0.0994373	1.30357	499.824	94.2618	649.299	102.974	Dr.75916	zgc:175133
Dr.21894.1.A1_at	---	0.666667	0.0212759	0.138063	1.30405	72.8358	17.7361	96.7642	30.8617	Dr.79453	---
Dr.2579.1.S1_at	mycn	1	0.0100638	0.112119	1.30409	530.49	133.44	686.766	142.28	Dr.75499	v-myc myelocytomatosis viral related oncogene, neuroblastoma derived (avian)
Dr.2382.1.A1_at	phax	1	0.0214279	0.138241	1.30416	410.417	134.142	546.521	211.252	Dr.76596	phosphorylated adaptor for RNA export
Dr.1249.1.A1_at	tmub1	1	0.00172633	0.0883532	1.30531	715.77	136.286	926.904	131.652	Dr.113927	transmembrane and ubiquitin-like domain containing 1
Dr.12685.1.A1_at	cog7	1	0.0260075	0.144874	1.30532	149.695	15.1302	201.102	58.5293	Dr.82449	component of oligomeric golgi complex 7
Dr.26418.1.A1_at	letm2	1	0.0101062	0.112119	1.30545	366.306	49.3533	482.082	92.0798	Dr.78991	Leucine zipper-EF-hand containing transmembrane protein 2
Dr.16162.1.A1_at	---	0.833333	0.00493145	0.100554	1.30646	118.871	27.8154	157.478	46.652	Dr.123505	---
Dr.23964.1.A1_at	si:dkey-21c19.3	1	0.000901358	0.0735856	1.30685	340.657	47.4796	445.814	62.674	Dr.23964	si:dkey-21c19.3
Dr.13990.1.A1_at	slc25a1	1	0.00294423	0.0971555	1.30706	2329.05	250.794	3044.9	348.268	Dr.13990	solute carrier family 25 (mitochondrial carrier; citrate transporter), member 1
Dr.12338.2.A1_a_at	wu:fi28f11	1	0.0231829	0.1411	1.30747	135.181	41.1175	174.671	38.6203	---	wu:fi28f11
Dr.21458.1.S1_at	wu:fc16c09	1	0.00537449	0.101577	1.30752	115.693	35.3863	150.606	44.0954	---	wu:fc16c09
Dr.20639.1.S1_at	kdelc1	1	0.00484866	0.100554	1.30761	186.81	35.0502	242.305	27.9201	Dr.82452	KDEL (Lys-Asp-Glu-Leu) containing 1
Dr.7951.1.S1_at	chn1	1	0.00172159	0.0883532	1.3085	413.098	81.9271	537.842	84.1485	Dr.107123	chimerin (chimaerin) 1
Dr.10250.1.A1_at	tdh	1	0.00639866	0.10364	1.30926	903.46	357.664	1223.58	575.414	Dr.10250	L-threonine dehydrogenase
Dr.9450.1.A1_at	fam84a	1	0.0246497	0.142634	1.30941	523.413	134.151	675.258	122.413	Dr.80612	family with sequence similarity 84, member A
Dr.4685.1.S1_at	zgc:92177	1	0.00679321	0.104836	1.30952	469.286	83.3883	609.616	68.8886	Dr.79749	zgc:92177
Dr.5226.1.S1_at	picalm	1	0.0035233	0.0994373	1.30971	392.691	62.0057	518.584	116.628	Dr.78886	phosphatidylinositol binding clathrin assembly protein
Dr.12926.1.A1_at	---	1	0.0205206	0.136118	1.30983	211.439	59.2437	273.336	58.5291	Dr.12926	---
Dr.2047.1.A1_at	arrdc2	1	0.000825893	0.0735856	1.31002	236.332	32.6493	308.74	32.6579	Dr.26118	arrestin domain containing 2
Dr.12235.1.A1_at	pycrl	0.503333	0.0166073	0.132359	1.31171	45.2509	20.3692	62.3383	33.3964	Dr.81533	Pyrroline-5-carboxylate reductase-like
Dr.25177.1.S1_at	calr	1	0.00227337	0.0883532	1.31191	1610.55	353.142	2132.29	557.001	Dr.104606	calreticulin
Dr.18737.1.A1_at	tmem110	1	0.00837263	0.10963	1.31345	545.32	141.419	702.938	73.091	Dr.133474	transmembrane protein 110
Dr.18310.2.A1_at	cry-dash	1	0.0158738	0.130116	1.31349	273.401	47.0246	356.834	40.0394	Dr.132738	cryptochrome DASH
Dr.20189.1.A1_at	wu:fb52d12	1	0.0221043	0.139011	1.3138	122.667	17.8059	163.328	37.5951	---	wu:fb52d12
Dr.10566.1.A1_at	zgc:66125	1	0.00763282	0.107846	1.31386	310.482	106.396	396.813	87.9944	Dr.78768	zgc:66125
Dr.2950.1.A1_at	cpda	1	0.00264569	0.0907184	1.31485	94.9151	22.2694	124.463	27.8999	Dr.74569	---
Dr.2633.1.A1_at	crat	1	0.00406131	0.0998368	1.31613	355.979	61.6882	463.781	37.3242	Dr.103692	carnitine acetyltransferase
Dr.5477.1.S1_at	ptmaa	1	0.0129101	0.124156	1.31617	2152.76	168.099	2861.33	513.786	Dr.105146	prothymosin, alpha a
Dr.7304.1.S1_at	phf6	1	0.00224809	0.0883532	1.31636	446.507	50.082	585.602	32.0368	Dr.75858	PHD finger protein 6
Dr.3168.2.A1_a_at	snupn	1	0.001128	0.0769069	1.31697	319.194	84.6742	416.158	85.2885	Dr.3168	snurportin 1
Dr.6506.1.A1_at	pank1a	1	0.0147877	0.129375	1.31785	216.94	87.9166	276.656	68.5139	Dr.11467	Pantothenate kinase 1a
Dr.10571.1.A1_at	---	1	0.0120627	0.120305	1.3183	439.742	150.64	564.877	121.016	---	---
Dr.24239.1.S1_at	chac1	1	0.0141358	0.127345	1.3183	922.661	78.5675	1242.42	293.67	Dr.76600	ChaC, cation transport regulator-like 1
Dr.17501.1.A1_at	zgc:77929	1	0.0169831	0.132646	1.31853	283.168	88.6674	378.135	133.313	Dr.17501	zgc:77929
Dr.387.1.S1_at	zc3h7	1	0.0182448	0.133326	1.31946	440.538	95.3313	571.954	55.5974	Dr.387	zinc finger CCCH-type containing 7
Dr.12753.1.A1_at	zgc:175195	1	0.00670662	0.104836	1.31987	696.573	93.5753	917.826	110.907	Dr.43915	zgc:175195
Dr.4948.1.A1_at	slc26a5	1	0.00512403	0.101417	1.32052	450.226	203.694	572.126	194.198	Dr.77323	solute carrier family 26, member 5
Dr.5623.1.S1_at	lipg	1	0.00564165	0.101577	1.32064	120.066	33.7232	162.45	59.7356	Dr.77883	lipase, endothelial
Dr.10065.1.A1_at	zgc:114139	1	0.0139014	0.127246	1.32088	404.651	43.066	545.437	143.229	Dr.82101	zgc:114139
Dr.15060.1.S1_at	im:7161807	1	0.000836883	0.0735856	1.32098	861.942	96.8474	1141.03	142.745	---	im:7161807
Dr.23040.1.A1_at	arntl2	1	0.00763716	0.107846	1.3214	195.71	58.3425	257.759	71.7106	Dr.81323	Aryl hydrocarbon receptor nuclear translocator-like 2
Dr.20466.1.S1_at	zgc:91976	1	0.0278102	0.148396	1.32206	102.211	33.2003	132.567	28.6406	Dr.118860	zgc:91976
Dr.6191.1.S1_at	pim1	1	0.0212705	0.138063	1.32298	553.075	120.581	725.998	124.663	Dr.78102	pim-1 oncogene
Dr.17235.1.A1_s_at	st8sia7.1	1	0.00966656	0.112119	1.32301	389.034	113.325	503.137	89.2396	Dr.85459	ST8 alpha-N-acetyl-neuraminide alpha-2,8-sialyltransferase 7.1
Dr.6766.1.A1_at	si:ch211-225b11.4	0.918333	0.0237376	0.141439	1.3238	95.0386	14.9243	126.342	23.0863	Dr.91272	si:ch211-225b11.4
Dr.6673.1.A1_at	shroom4	1	0.00107205	0.0766911	1.3239	269.423	40.8466	357.613	59.4475	Dr.43988	shroom family member 4
Dr.16599.1.A1_at	zgc:103564	1	0.0144371	0.128431	1.32395	111.432	25.9873	150.137	45.9968	Dr.16599	zgc:103564
Dr.23169.1.A1_at	rdh14b	1	0.0228426	0.140763	1.32487	701.768	130.295	925.36	138.236	Dr.81875	retinol dehydrogenase 14b (all-trans/9-cis/11-cis)
Dr.25444.1.A1_at	---	1	0.023781	0.141439	1.32491	196.592	56.1085	258.12	51.3904	Dr.122602	---
Dr.7299.1.A1_at	LOC564818	1	0.0211715	0.137884	1.325	119.902	18.7007	160.617	33.4927	Dr.80593	similar to adenosine deaminase domain containing 1 (testis specific)
Dr.15605.1.S1_at	---	1	0.0105245	0.114339	1.32513	274.435	43.0766	361.859	36.2959	Dr.133562	---
Dr.3771.1.S2_at	cldn12	1	0.00568532	0.101577	1.32609	338.818	93.3881	456.071	145.653	Dr.3771	claudin 12
Dr.26475.1.S1_at	mif4gda	1	0.0102452	0.112357	1.3264	426.506	198.633	564.56	254.845	Dr.26475	MIF4G domain containing a
Dr.3746.1.A1_a_at	fitm2	1	0.00159333	0.0882523	1.32649	298.955	74.5521	396.841	96.7163	Dr.78340	fat storage-inducing transmembrane protein 2
Dr.12514.1.A1_at	kif14	1	0.02218	0.139011	1.32775	294.836	79.3964	388.518	79.5275	Dr.106682	kinesin family member 14
Dr.11044.1.A1_at	fibp	1	0.0205225	0.136118	1.32819	367.174	115.696	475.766	113.371	Dr.82789	fibroblast growth factor (acidic) intracellular binding protein
Dr.14547.1.A1_at	zgc:162268	1	0.000526248	0.0645201	1.3285	456.467	70.3282	604.835	79.0461	Dr.83525	zgc:162268
Dr.7531.1.A1_at	adob	1	0.0147281	0.128895	1.32942	197.873	88.3095	255.386	92.365	Dr.132662	2-aminoethanethiol (cysteamine) dioxygenase b
Dr.13371.1.S1_at	hif1an	1	0.0254656	0.144769	1.32967	588.998	72.4634	785.471	114.265	Dr.13371	hypoxia-inducible factor 1, alpha subunit inhibitor
Dr.11419.1.A1_at	LOC100006320 /// ugt2a2 /// ugt2a3 /// ugt2a4 /// ugt2a5 /// ugt2a6 /// zgc:112490 /// zgc:112491	1	0.024905	0.143498	1.33039	209.861	40.8599	284.041	77.0363	Dr.106180	hypothetical protein LOC100006320 /// UDP glucuronosyltransferase 2 family, polypeptide A2 /// UDP glucuronosyltransferase 2 family, polypeptide A3 /// UDP glucuronosyltransferase 2 family, polypeptide A4 /// UDP glucuronosyltransferase 2 family, polypeptide A5 /// UDP glucuronosyltransferase 2 family, polypeptide A6 /// zgc:112490 /// zgc:112491
Dr.20533.1.A1_at	lrrfip1a	1	0.00445056	0.0998368	1.33127	324.203	85.9225	426.478	78.7416	Dr.20533	leucine rich repeat (in FLII) interacting protein 1a
Dr.12893.1.S1_at	spop	1	0.0151491	0.130116	1.33188	226.909	51.4416	300.127	56.6627	Dr.82336	speckle-type POZ protein
Dr.16826.1.A1_at	si:ch211-119o8.6	1	0.00856337	0.110348	1.33198	143.977	58.6806	183.46	49.7443	Dr.16826	si:ch211-119o8.6
Dr.8650.1.S1_at	---	1	0.0118497	0.118977	1.3335	226.331	47.2133	301.016	50.6015	Dr.75218	---
Dr.7499.1.A1_at	si:ch211-160j6.2	1	0.0146629	0.128895	1.33446	658.7	89.2294	888.279	182.319	Dr.7499	si:ch211-160j6.2
Dr.17304.1.A1_at	mapkapk5	1	0.00010398	0.0511351	1.33471	121.383	27.8821	161.871	33.2702	Dr.81410	mitogen-activated protein kinase-activated protein kinase 5
Dr.18199.1.A1_at	zgc:162885	1	0.0159308	0.130116	1.3354	325.256	54.3899	432.876	64.8893	Dr.114598	zgc:162885
Dr.411.1.A1_at	sgsm3	1	0.00575245	0.101577	1.33576	233.688	51.8391	310.644	51.5178	Dr.75230	small G protein signaling modulator 3
Dr.12453.1.A1_at	zgc:86764	1	0.00285402	0.0958433	1.33651	726.726	193.482	980.772	312.184	Dr.31877	zgc:86764
Dr.17106.1.S1_at	zgc:56231	1	0.0281	0.148885	1.3369	322.966	41.7173	440.262	114.672	Dr.17106	zgc:56231
Dr.12951.1.A1_x_at	CR848844.1	1	0.00664479	0.104445	1.337	560.777	261.535	757.791	383.9	---	---
Dr.5175.1.A1_at	phf2	0.918333	0.00644075	0.10364	1.33745	71.4613	14.8016	95.628	18.1062	Dr.75927	PHD finger protein 2
Dr.3144.1.A1_at	wu:fd15b08	1	0.0277716	0.148396	1.33811	399.563	74.1894	532.712	86.7991	Dr.26310	wu:fd15b08
Dr.7209.1.S1_at	nme6	1	0.00549332	0.101577	1.33814	154.274	13.09	207.536	26.0974	Dr.7209	non-metastatic cells 6, protein expressed in (nucleoside-diphosphate kinase)
Dr.2362.1.S1_at	orc3l	1	0.00538653	0.101577	1.33846	320.058	30.297	428.356	36.6658	Dr.2362	origin recognition complex, subunit 3-like (yeast)
Dr.3129.1.A1_at	zgc:152925	1	0.00997663	0.112119	1.33854	933.455	321.296	1251.18	453.574	Dr.78346	zgc:152925
Dr.13697.1.S1_at	zgc:110774	1	0.010207	0.112357	1.33867	80.6435	18.7925	106.944	17.1993	Dr.84526	zgc:110774
Dr.9164.1.A1_at	zgc:101872	1	0.0142531	0.12834	1.3388	98.2072	28.072	130.551	31.9334	Dr.42075	zgc:101872
Dr.13606.1.A1_at	snx10a	1	0.000140476	0.0511351	1.33897	417.355	88.8261	561.23	132.259	Dr.13606	sorting nexin 10a
Dr.3482.2.A1_at	pcm1	1	0.0125856	0.121885	1.34051	857.877	178.901	1135.83	123.34	Dr.86282	pericentriolar material 1
Dr.428.1.S1_at	mid1ip1	1	0.0133177	0.12538	1.34078	2791.42	612.085	3749.78	876.557	Dr.428	MID1 interacting protein 1
Dr.23301.1.A1_at	wu:fk69e07	1	0.0163887	0.131683	1.34078	339.208	109.396	443.57	81.5265	---	wu:fk69e07
Dr.6104.1.S1_at	lnpa	1	0.00605546	0.103417	1.34085	430.064	111.748	595.666	225.647	Dr.6104	limb and neural patterns a
Dr.21403.1.S1_at	zgc:112138	1	0.00176222	0.0883532	1.34305	303.046	48.645	412.222	96.0165	Dr.132883	zgc:112138
Dr.19848.1.A1_at	zgc:112270	1	0.00418455	0.0998368	1.34535	187.355	42.5908	256.041	76.3537	Dr.84157	Zgc:112270
Dr.14747.1.A1_at	slc2a15b	1	0.0273299	0.147657	1.34545	67.9681	15.2264	90.5063	9.76666	Dr.84741	solute carrier family 2 (facilitated glucose transporter), member 15b
Dr.12075.1.A1_at	---	1	0.00995486	0.112119	1.34631	119.38	25.7526	163.183	45.4533	Dr.83209	---
Dr.17260.1.A1_at	zgc:112071	1	0.0271038	0.147412	1.34726	157.918	51.2787	207.234	41.0381	Dr.85973	zgc:112071
Dr.5861.1.A1_at	lrrfip2	1	0.00987937	0.112119	1.34738	407.291	96.0511	541.426	93.3629	Dr.78279	leucine rich repeat (in FLII) interacting protein 2
Dr.19744.1.A1_at	nsd1a	1	0.0109078	0.115813	1.34782	158.383	40.49	210.463	37.0919	Dr.83733	Nuclear receptor binding SET domain protein 1a
Dr.10271.1.A1_at	snx2	1	0.0155284	0.130116	1.34783	350.601	61.5798	468.168	38.6737	Dr.81504	sorting nexin 2
Dr.7729.1.A1_at	---	1	0.00900042	0.112112	1.3492	599.862	76.0585	811.21	113.554	Dr.122254	---
Dr.4269.1.A1_at	zgc:64161	1	0.00496425	0.100554	1.35012	129.211	31.6622	179.984	64.188	Dr.77427	zgc:64161
Dr.3576.1.A1_at	acox1	1	0.0172415	0.132729	1.35015	111.128	17.8593	149.612	17.9219	Dr.36780	acyl-Coenzyme A oxidase 1, palmitoyl
Dr.17284.1.A1_at	si:rp71-1n18.2	1	0.0180875	0.133326	1.35019	99.1608	21.7064	134.842	30.1244	Dr.47843	si:rp71-1n18.2
Dr.16437.1.A1_at	maza	1	0.00818817	0.109322	1.35041	288.792	49.781	388.44	50.2828	Dr.114268	---
Dr.25374.1.A1_a_at	zgc:66488	1	0.00160594	0.0883532	1.35216	540.468	91.1559	731.104	116.405	Dr.78604	zgc:66488
DrAffx.2.5.S1_s_at	dnd	1	0.00826358	0.109322	1.35298	309.303	86.3911	409.688	76.6096	Dr.26907	dead end
Dr.6615.1.A1_at	tmem51a	1	0.00962989	0.112119	1.35436	230.083	70.1338	304.787	65.0654	Dr.77641	transmembrane protein 51a
Dr.143.2.A1_x_at	zgc:153887	1	0.00985485	0.112119	1.3549	199.215	17.1902	272.977	50.1041	Dr.75428	zgc:153887
Dr.11124.1.A1_at	---	1	0.00852184	0.110348	1.35533	251.173	41.0459	340.636	56.9689	Dr.122634	---
Dr.8990.1.A1_at	snx9l	1	0.00444795	0.0998368	1.35559	321.552	94.5645	426.533	58.4502	Dr.132718	sorting nexin 9-like
Dr.17509.1.S1_at	gab1	1	0.018844	0.133326	1.35605	302.974	65.1504	410.122	84.426	Dr.23593	GRB2-associated binding protein 1
Dr.4066.1.S1_at	prkcd	1	0.0233978	0.141115	1.35616	479.291	130.898	639.23	108.443	Dr.4066	protein kinase C, delta
Dr.3200.1.A1_at	dapk3	1	0.00473635	0.0998368	1.35655	165.002	47.8399	225.582	71.2885	Dr.132498	death-associated protein kinase 3
Dr.9538.1.S1_at	nck2a	1	0.00989237	0.112119	1.35759	119.706	23.4555	166.126	46.0805	Dr.80366	NCK adaptor protein 2a
Dr.7973.1.S1_at	slc35c2	1	4.97356e-05	0.0511351	1.35782	284.564	132.115	383.73	164.027	Dr.77782	solute carrier family 35, member C2
Dr.11429.1.A1_at	fam117ab	1	0.00422817	0.0998368	1.35803	243.917	44.4534	329.663	41.7077	---	---
Dr.16831.1.S1_at	pdik1l	1	0.0123496	0.120823	1.3583	336.974	28.7443	459.489	54.9407	Dr.104427	PDLIM1 interacting kinase 1 like
Dr.305.1.S1_at	rarab	1	0.00701266	0.105463	1.35881	643.855	104.04	869.908	88.1381	Dr.32291	retinoic acid receptor, alpha b
Dr.4986.1.S1_at	txnrd1	1	0.000889422	0.0735856	1.35894	1318.55	250.502	1781.65	257.773	Dr.77564	thioredoxin reductase 1
Dr.463.1.S1_at	her5	1	0.00226884	0.0883532	1.35904	606.855	77.4264	829.787	141.006	Dr.75071	hairy-related 5
Dr.17596.1.A1_at	wu:fi26d02	1	0.0239067	0.141591	1.35958	173.207	44.6424	232.659	36.8764	Dr.118201	wu:fi26d02
Dr.23899.1.A1_at	---	0.666667	0.0121038	0.120305	1.36207	42.1512	15.9798	57.6406	22.9297	---	---
Dr.7149.1.S1_at	pif1	1	0.00406232	0.0998368	1.36258	641.701	144.356	876.824	212.783	Dr.80157	PIF1 5'-to-3' DNA helicase homolog (S. cerevisiae)
Dr.3412.1.A1_at	ap1b1	1	0.00393822	0.0998368	1.36298	277.179	56.1506	381.597	96.2852	Dr.31764	adaptor-related protein complex 1, beta 1 subunit
Dr.12828.1.A1_at	---	0.918333	0.026486	0.145813	1.36379	76.6699	28.8917	100.453	18.0243	Dr.133054	---
Dr.17317.1.A1_at	otul	0.5	0.0170845	0.132646	1.36438	88.855	15.9073	121.953	24.971	Dr.17317	OTU like protein
Dr.9911.1.A1_at	cish	1	0.0113715	0.11846	1.36448	190.243	60.5272	260.548	84.3034	Dr.74191	cytokine inducible SH2-containing protein
Dr.19642.1.A1_at	zgc:92566	1	0.0282137	0.149001	1.36449	117.02	22.1218	158.968	22.1476	Dr.78426	zgc:92566
Dr.1712.1.A1_at	---	1	0.025989	0.144874	1.36552	161.732	46.5249	214.682	23.6192	---	---
Dr.2422.1.A1_at	lrrtm4l1	1	0.00500572	0.100852	1.36582	172.517	47.5369	235.633	62.5071	Dr.116638	leucine rich repeat transmembrane neuronal 4 like 1
DrAffx.1.9.S1_at	tlk1b	1	0.00327728	0.098693	1.3663	234.036	56.263	316.226	58.241	Dr.79989	tousled-like kinase 1b
Dr.16048.1.S1_at	mycb	1	0.0219011	0.139011	1.36778	93.736	24.1693	125.176	15.9744	Dr.78260	myelocytomatosis oncogene b
Dr.20877.1.S1_at	zgc:55877	1	0.0140076	0.127246	1.36935	253.569	76.1225	340.23	58.4877	Dr.20877	zgc:55877
Dr.2032.1.A1_at	atp6v0d1	1	0.0201626	0.135862	1.36962	211.414	46.9039	289.412	60.6841	Dr.77332	ATPase, H+ transporting, V0 subunit D isoform 1
Dr.1636.1.A1_at	ifrd2	1	0.00304966	0.0975061	1.37013	555.711	116.609	763.765	171.889	Dr.33127	interferon-related developmental regulator 2
Dr.24006.1.A1_at	zgc:85800	1	0.00232697	0.0883532	1.37014	228.378	39.5424	312.742	48.7743	Dr.30370	Zgc:85800
Dr.15573.2.S1_at	rcor2	1	0.00749185	0.107846	1.37151	332.967	66.3954	452.08	56.5033	Dr.15573	REST corepressor 2
Dr.13653.1.A1_at	zgc:158856	1	0.0053319	0.101577	1.37205	456.572	225.631	613.159	257.2	Dr.79802	zgc:158856
Dr.9747.1.A1_at	qtrt1	1	0.00128771	0.0829883	1.37241	464.481	105.094	638.221	144.508	Dr.9747	queuine tRNA-ribosyltransferase 1
Dr.6663.1.S1_at	tmem39b	1	0.0163054	0.13162	1.37303	154.559	32.0273	209.221	17.0601	Dr.6663	transmembrane protein 39B
Dr.26383.1.A1_at	zgc:113159	1	0.00102388	0.0766911	1.37336	286.665	90.4558	389.371	98.7922	Dr.38076	zgc:113159
Dr.3216.1.A1_at	wu:fd51h11	1	0.00228728	0.0883532	1.37416	138.28	39.329	193.246	66.3532	---	wu:fd51h11
Dr.13282.1.S1_at	gas1b	1	0.00823408	0.109322	1.37595	108.105	25.0075	146.809	19.7555	Dr.79186	growth arrest-specific 1b
Dr.17419.1.A1_at	wu:fa56c09	1	0.00426251	0.0998368	1.37677	234.866	90.1236	316.567	86.4743	---	wu:fa56c09
Dr.207.1.S1_at	zgc:55781	1	0.00904509	0.112112	1.37693	157.153	76.2329	211.629	80.0227	Dr.75493	zgc:55781
Dr.4010.1.A1_at	fam46c	1	0.0100089	0.112119	1.37718	433.516	124.166	629.558	296.471	Dr.77910	family with sequence similarity 46, member C
Dr.2054.1.A1_at	wu:fb78e03	1	0.00162988	0.0883532	1.37723	319.344	62.4633	436.181	50.6435	---	wu:fb78e03
Dr.7370.1.A1_at	zgc:66434	1	0.0174883	0.132729	1.37725	707.422	91.767	984.46	207.815	Dr.80353	zgc:66434
Dr.14493.1.A1_at	zgc:158624	1	0.00494819	0.100554	1.3773	121.197	51.5128	168.046	68.4005	Dr.83496	zgc:158624
Dr.11495.1.A1_at	si:ch211-194e15.1	1	0.00422164	0.0998368	1.37747	253.625	32.5732	351.538	60.3476	Dr.11495	si:ch211-194e15.1
Dr.12462.1.A1_at	si:ch211-103i6.5	0.5	0.00887115	0.112112	1.37867	118.311	44.6056	159.109	46.9102	Dr.12462	si:ch211-103i6.5
Dr.17377.2.A1_at	LOC557719	1	0.0133441	0.12538	1.37867	545.209	207.959	776.635	384.893	Dr.77128	similar to RW1 protein
Dr.15406.1.S1_at	pex3	1	0.0055984	0.101577	1.37874	113.423	16.6271	155.605	11.7123	Dr.79937	peroxisomal biogenesis factor 3
Dr.13975.1.S1_at	zgc:66371	1	0.0228153	0.140763	1.37919	109.792	26.9491	150.005	28.4469	Dr.84453	zgc:66371
Dr.13622.1.A1_at	nsdhl	0.833333	0.0265683	0.145942	1.37924	66.2056	4.08727	93.0489	18.651	Dr.84494	NAD(P) dependent steroid dehydrogenase-like
Dr.10242.1.S1_at	pias4l	1	0.0259243	0.144874	1.3803	342.296	40.3299	473.837	70.7752	Dr.80595	protein inhibitor of activated STAT, 4 -like
Dr.2219.2.S1_at	zgc:92785	1	0.0022066	0.0883532	1.38083	131.105	32.3687	180.571	40.8754	Dr.2219	zgc:92785
Dr.18512.1.A1_at	wdfy2	1	0.0173231	0.132729	1.38087	80.5952	22.7795	111.979	32.427	Dr.86865	WD repeat and FYVE domain containing 2
Dr.3762.1.S1_at	slc35e1	1	0.00359032	0.0994373	1.38116	609.794	251.463	822.413	238.36	Dr.116889	solute carrier family 35, member E1
Dr.18402.1.A1_at	si:dkey-46g23.2	1	0.0220251	0.139011	1.38202	87.205	29.2408	117.291	16.2829	Dr.127490	Si:dkey-46g23.2
Dr.18351.1.A1_at	---	1	0.0191671	0.133698	1.38222	289.413	49.0852	400.158	67.0041	---	---
Dr.14463.1.A1_at	LOC100002471	1	0.00580771	0.101577	1.38228	221.685	37.4324	307.05	50.6495	Dr.114497	zinc finger protein 91-like
Dr.11976.1.A1_at	LOC555925 /// si:dkey-15j16.4	1	0.0219048	0.139011	1.38399	185.232	58.8209	248.506	37.7915	Dr.80695	SH3 multiple domains 2 like /// si:dkey-15j16.4
Dr.14962.1.S1_at	ssx2ip	1	0.0159888	0.130116	1.38546	224.08	59.1791	312.457	80.0323	Dr.82751	synovial sarcoma, X breakpoint 2 interacting protein
Dr.14635.1.A1_at	cdc14b	1	0.00298349	0.0972208	1.38653	625.34	202.504	862.896	249.659	Dr.105353	CDC14 cell division cycle 14 homolog B (S. cerevisiae)
Dr.12772.1.A1_at	si:dkey-78p20.2	1	0.00189857	0.0883532	1.38829	112.877	23.7723	155.539	22.5317	Dr.39232	si:dkey-78p20.2
Dr.4149.1.A1_at	si:ch211-102c2.7	1	0.0255143	0.144769	1.39112	578.377	127.479	799.453	149.641	Dr.80064	si:ch211-102c2.7
Dr.6236.1.A1_at	wu:fd16d01	1	0.00220984	0.0883532	1.39184	307.28	95.8221	423.496	117.612	Dr.6236	wu:fd16d01
Dr.7191.1.A1_at	---	1	0.0245832	0.142634	1.39196	258.782	89.2793	362.233	138.364	Dr.80139	---
Dr.2798.1.A1_at	wu:fc87e07	1	0.00171769	0.0883532	1.39233	245.639	44.2218	341.982	61.1565	---	wu:fc87e07
Dr.10517.1.A1_at	---	1	0.00938725	0.112119	1.39272	121.589	16.5826	172.131	42.0396	---	---
Dr.9900.1.A1_at	slc9a7	1	0.0169362	0.132646	1.39319	225.352	36.5279	312.907	39.8186	Dr.49097	solute carrier family 9 (sodium/hydrogen exchanger), member 7
Dr.16633.1.A1_at	zgc:153032	1	0.00318644	0.0980052	1.39327	97.5329	40.6769	131.773	42.5211	Dr.80028	zgc:153032
Dr.15509.2.A1_at	lsm11	1	0.00345713	0.0994373	1.39533	307.565	80.8568	436.187	141.344	Dr.85175	LSM11, U7 small nuclear RNA associated
Dr.10952.1.A1_at	zgc:77462	1	0.00466697	0.0998368	1.39566	408.358	103.468	564.674	112.486	Dr.10952	zgc:77462
Dr.18454.1.A1_at	fbxo30	1	0.0201316	0.135862	1.39588	179.576	51.7764	254.163	83.0515	Dr.118789	F-box protein 30
Dr.25305.1.A1_at	wu:fb76e01	1	0.0152379	0.130116	1.39639	959.565	174.513	1333.31	203.872	---	wu:fb76e01
Dr.3449.1.S1_at	zgc:77655	1	0.00930969	0.112119	1.39709	274.077	102.812	390.408	161.554	Dr.3449	zgc:77655
Dr.7735.1.A1_at	si:dkey-13f9.5	1	0.00694726	0.104836	1.39737	109.537	40.2545	149.407	37.6083	Dr.56536	si:dkey-13f9.5
Dr.17188.1.S1_at	uvrag	1	0.0278689	0.148513	1.39874	101.408	28.7963	137.78	14.8903	Dr.83266	UV radiation resistance associated gene
Dr.7313.1.A1_at	zgc:73340	1	0.0157886	0.130116	1.39974	110.141	28.1401	151.596	27.601	Dr.80630	zgc:73340
Dr.25399.1.A1_at	si:ch211-61f14.1	1	0.00490458	0.100554	1.40072	287.413	125.928	406.031	185.582	Dr.78383	si:ch211-61f14.1
Dr.6641.1.A1_at	supv3l1	1	0.0220595	0.139011	1.40176	325.667	87.1763	446.466	75.127	Dr.78491	suppressor of var1, 3-like 1 (S. cerevisiae)
Dr.11982.3.S1_at	slc25a44b	1	0.0120906	0.120305	1.40236	262.226	50.4076	367.199	60.9429	Dr.26870	solute carrier family 25, member 44 b
Dr.16950.1.S1_at	si:dkey-20d21.12	0.67	0.0116572	0.118977	1.40345	45.9469	16.6584	65.546	26.3404	Dr.78172	si:dkey-20d21.12
Dr.8207.1.S2_at	cx44.2	1	0.0192058	0.133698	1.40483	320.344	137.279	432.274	102.475	Dr.21365	connexin 44.2
Dr.859.1.S1_at	smarca2	1	0.0232527	0.141107	1.40669	249.066	60.3961	345.782	53.5287	Dr.93531	SWI/SNF related, matrix associated, actin dependent regulator of chromatin, subfamily a, member 2
DrAffx.1.29.S1_at	ripk2	1	0.00618815	0.103599	1.40712	66.409	17.332	92.0899	14.2286	Dr.150902	receptor-interacting serine-threonine kinase 2
Dr.11208.1.A1_at	---	1	0.0240684	0.141898	1.40744	78.4887	11.7235	111.976	24.3451	Dr.82908	---
Dr.7935.1.S1_at	fbxw2	1	0.0025006	0.0898895	1.40748	158.967	47.9138	222.122	62.7275	Dr.79396	F-box and WD repeat domain containing 2
Dr.3804.2.A1_a_at	LOC100147923 /// zgc:55891	1	0.021169	0.137884	1.40753	234.768	46.964	329.193	54.9049	Dr.3804	similar to T-cell immune regulator 1 /// zgc:55891
Dr.18485.1.A1_at	kdm4b	1	0.018409	0.133326	1.40754	176.087	44.969	242.923	43.017	Dr.81759	lysine (K)-specific demethylase 4B
Dr.646.1.S1_at	zgc:152900	1	0.00461597	0.0998368	1.40805	425.853	95.7028	589.783	52.9158	Dr.11668	zgc:152900
Dr.21242.1.S1_at	wu:fj44g11	1	0.00772814	0.108049	1.40812	90.3312	22.7854	126.908	29.1738	---	wu:fj44g11
Dr.4603.1.A1_at	nrip1b	1	0.00367365	0.0994373	1.40882	211.191	36.7082	296.221	38.577	Dr.79435	nuclear receptor interacting protein 1b
Dr.5544.2.S1_a_at	bmi1	1	0.0144275	0.128431	1.40885	530.514	147.11	727.837	133.906	Dr.76621	B lymphoma Mo-MLV insertion region 1
Dr.17697.1.A1_at	zgc:92337	1	0.00419804	0.0998368	1.40949	213.777	59.0877	296.38	61.7646	Dr.17697	zgc:92337
Dr.214.1.A1_at	zgc:136860	1	0.00290123	0.0963908	1.41048	254.326	61.6294	352.765	45.5928	Dr.75313	zgc:136860
Dr.3197.3.A1_x_at	chrna2b	1	0.0080678	0.109322	1.41104	869.986	131.625	1226.84	166.595	Dr.148902	cholinergic receptor, nicotinic, alpha polypeptide 2b (neuronal)
Dr.15663.1.S1_at	cebpg	1	0.000290167	0.0582416	1.41111	329.594	37.6947	464.685	42.1855	Dr.15663	CCAAT/enhancer binding protein (C/EBP), gamma
Dr.11767.1.A1_at	epo	0.503333	0.0216191	0.138749	1.41147	25.4544	14.5988	33.3232	16.1247	Dr.11767	erythropoietin
Dr.9342.1.A1_at	rabgef1	1	0.0102428	0.112357	1.41348	141.049	34.8659	197.24	29.3152	Dr.123825	RAB guanine nucleotide exchange factor (GEF) 1
Dr.7300.1.S1_at	sec6l1	1	0.00446292	0.0998368	1.41358	586.488	144.721	812.484	86.5887	Dr.76581	SEC6-like 1 (S. cerevisiae)
Dr.14712.1.A1_at	traf7	1	0.01958	0.134356	1.41383	272.76	66.5157	380.813	52.1967	Dr.124692	TNF receptor-associated factor 7
Dr.3681.1.S1_at	zgc:110380	1	0.00444258	0.0998368	1.41393	1246.94	516.007	1722.95	635.276	Dr.13267	zgc:110380
Dr.6370.1.A1_at	zgc:162592	1	0.00794737	0.108609	1.4146	290.347	140.899	405.174	166.651	Dr.6370	Zgc:162592
Dr.16002.2.S1_at	baz1a	1	0.0178867	0.132729	1.41528	169.053	49.8813	232.244	38.319	Dr.36447	bromodomain adjacent to zinc finger domain, 1A
Dr.12659.1.S1_at	zgc:55908	1	0.0154886	0.130116	1.41736	213.992	76.568	291.575	38.3529	Dr.78518	zgc:55908
Dr.18671.1.A1_at	---	1	0.0231486	0.140791	1.41737	131.281	25.333	190.974	60.2238	---	---
Dr.3740.1.A1_at	slc7a3	1	0.00725461	0.107378	1.41873	832.867	235.31	1167.97	256.608	Dr.77674	solute carrier family 7 (cationic amino acid transporter, y+ system), member 3
Dr.6400.1.A1_at	LOC556271	1	0.00694684	0.104836	1.42039	222.842	70.6478	312.801	73.1127	Dr.132734	Similar to protein associated with topoisomerase II homolog 2
Dr.8153.1.S1_at	cldng	1	0.000887274	0.0735856	1.42063	1486.21	335.597	2110.62	477.342	Dr.47214	claudin g
Dr.5925.1.A1_at	wu:fi04f09	1	0.0258507	0.144874	1.42099	178.885	38.5306	255.891	58.7399	Dr.80340	wu:fi04f09
Dr.5030.1.S1_at	rab5c	1	0.0239017	0.141591	1.42124	627.76	195.012	862.529	98.9887	Dr.5030	RAB5C, member RAS oncogene family
Dr.13543.1.S1_at	---	1	0.0130968	0.124821	1.42157	152.306	41.5012	225.829	101.699	Dr.84414	---
Dr.12572.1.S1_at	mos	1	0.00206289	0.0883532	1.42171	190.768	89.0406	276.12	147.661	Dr.12572	v-mos Moloney murine sarcoma viral oncogene homolog
Dr.11441.1.A1_at	wu:fk59g12	1	0.0134355	0.12538	1.42182	194.916	37.7142	276.76	54.8512	Dr.81942	wu:fk59g12
Dr.5708.1.A1_at	wu:fb10b07	1	0.000922841	0.0743206	1.42348	421.518	102.837	594.033	111.743	---	wu:fb10b07
Dr.6347.1.A1_at	det1	1	0.00364814	0.0994373	1.42535	351.471	72.3028	497.961	78.8014	Dr.78503	de-etiolated homolog 1 (Arabidopsis)
Dr.26116.1.S1_at	hspa5	1	0.0273701	0.147778	1.42758	2672.74	597.024	4106.58	2038.13	Dr.67791	heat shock protein 5
Dr.7102.1.S1_at	ppdpfb	1	0.00195904	0.0883532	1.42761	2819.63	686.714	3991.45	829.013	Dr.78272	pancreatic progenitor cell differentiation and proliferation factor b
Dr.15338.1.A1_at	LOC794807	1	0.0195642	0.134356	1.42863	556.045	154.715	772.494	107.468	Dr.15338	Similar to cache domain containing 1
Dr.17254.1.A1_at	zgc:136263	1	0.00648281	0.10364	1.43379	285.474	83.7986	418.058	149.33	Dr.75556	zgc:136263
Dr.23369.1.S1_at	itpr3	1	0.00266535	0.090859	1.43423	474.582	71.1034	682.325	116.478	Dr.82196	Inositol 1,4,5-triphosphate receptor, type 3
Dr.17146.1.A1_at	---	1	0.0283772	0.149642	1.43445	1769.15	540.132	2457.32	392.205	Dr.86265	---
Dr.12714.1.A1_at	LOC559843	1	0.00602252	0.103042	1.43626	680.831	120.975	987.908	226.574	Dr.80605	hypothetical protein LOC559843
Dr.15872.1.A1_at	zgc:153725	1	0.00795764	0.108609	1.43745	294.681	46.9441	424.071	68.2438	Dr.79147	Zgc:153725
Dr.6580.1.A1_at	zgc:85910	1	3.83983e-05	0.0511351	1.43956	101.74	24.317	146.692	34.9647	Dr.80209	zgc:85910
Dr.7734.1.S1_a_at	mcm3l	1	0.00648672	0.10364	1.44022	551.863	209.892	774.286	187.501	Dr.150607	MCM3 minichromosome maintenance deficient 3 (S. cerevisiae), like
Dr.17310.1.S1_at	zgc:56235	1	0.00760222	0.107846	1.4403	110.535	41.1256	156.526	47.9978	Dr.84972	zgc:56235
Dr.16875.1.A1_at	---	1	0.00828046	0.109322	1.44062	113.786	33.2018	159.81	22.9341	Dr.86115	---
Dr.12054.1.A1_at	si:dkeyp-75h12.2	1	0.00819881	0.109322	1.44083	166.59	36.0565	243.443	71.3097	Dr.80937	si:dkeyp-75h12.2
Dr.7471.1.A1_at	tmem198b	1	0.00917919	0.112119	1.44128	232.204	30.2363	340.613	78.842	Dr.48555	transmembrane protein 198b
Dr.26514.1.A1_at	nfs1	1	0.00826685	0.109322	1.44211	391.518	44.3806	566.764	78.8072	Dr.76545	NFS1 nitrogen fixation 1 (S. cerevisiae)
Dr.8857.1.A1_at	si:ch211-67e16.9	1	0.00317359	0.0980052	1.44488	409.547	119.221	577.373	86.3721	Dr.79733	si:ch211-67e16.9
Dr.7655.1.A1_at	klhl26	1	0.00793239	0.108609	1.44616	63.3507	28.7717	89.5193	36.4305	Dr.80453	kelch-like 26 (Drosophila)
Dr.4451.1.S1_at	zgc:55363	1	0.0214427	0.138241	1.44652	241.352	56.4574	350.693	86.1869	Dr.4451	zgc:55363
Dr.13995.1.A1_at	alkbh5	1	0.0171188	0.132646	1.4467	249.265	59.9292	359.59	80.6785	Dr.81672	alkB, alkylation repair homolog 5 (E. coli)
Dr.2649.1.A1_at	LOC100334424	1	0.0248103	0.143068	1.44712	236.307	74.4814	342.75	127.526	---	elongin A-like
Dr.14386.1.A1_at	rad51c	1	0.00595397	0.10215	1.44795	107.566	39.9638	149.941	26.5552	Dr.83418	rad51 homolog C (S. cerevisiae)
Dr.17348.1.A1_at	zgc:163014	0.503333	0.0155502	0.130116	1.44887	54.1838	27.7654	74.6062	22.4841	Dr.80674	zgc:163014
Dr.18671.2.A1_at	zgc:153738	1	0.0246113	0.142634	1.44909	64.4311	21.9219	90.2665	17.5125	Dr.123845	zgc:153738
Dr.26208.1.A1_at	LOC562455	1	0.0242005	0.141898	1.4509	342.721	119.684	486.837	127.601	---	similar to Rho guanine nucleotide exchange factor 12 (Leukemia-associated RhoGEF)
Dr.14992.1.A1_at	zgc:172049	1	0.00704903	0.105787	1.4522	196.148	38.7755	287.1	70.0167	Dr.133035	zgc:172049
Dr.5578.2.S1_a_at	odc1	1	0.00753907	0.107846	1.45419	3165.53	666.532	4542.8	504.425	Dr.78653	ornithine decarboxylase 1
Dr.25530.1.A1_at	terf1	1	0.0108213	0.115813	1.45648	191.295	41.4108	275.494	33.6565	Dr.77345	telomeric repeat binding factor (NIMA-interacting) 1
Dr.5480.1.A1_at	snx17	1	0.00178947	0.0883532	1.45757	728.004	82.0427	1064.59	144.797	Dr.77298	Sorting nexin 17
Dr.3278.1.S1_at	tradd	1	0.012448	0.121388	1.45813	189.448	29.0068	275.603	31.8884	Dr.105498	tnfrsf1a-associated via death domain
Dr.21161.1.A1_at	wu:fb82f02	1	0.00534228	0.101577	1.45817	193.985	36.7859	283.24	50.6016	---	wu:fb82f02
Dr.3448.1.S1_at	klf2a	1	0.00337323	0.0992489	1.4595	490.109	59.6118	712.293	40.7512	Dr.29173	Kruppel-like factor 2a
Dr.19560.1.S1_at	insig1	1	0.0050802	0.101417	1.46009	85.4551	14.4631	126.427	30.6171	Dr.115835	insulin induced gene 1
Dr.6604.2.A1_a_at	zgc:77112	1	0.010336	0.112806	1.46021	315.689	75.8794	458.806	93.0347	Dr.79757	zgc:77112
Dr.5984.1.A1_at	wu:fb99d03	1	0.000704588	0.0725153	1.46128	860.189	223.531	1279.04	456.838	---	wu:fb99d03
Dr.17075.1.A1_at	---	1	0.00225549	0.0883532	1.46236	263.419	53.1679	394.179	129.344	Dr.114857	---
Dr.15480.1.A1_at	zgc:162611	1	0.0145366	0.128721	1.46358	639.274	232.573	897.494	160.598	Dr.85158	zgc:162611
Dr.13172.1.A1_at	---	1	0.00445248	0.0998368	1.46362	98.4498	25.0422	147.341	46.5303	Dr.122815	---
Dr.8687.1.S1_at	xpo4	1	0.00984249	0.112119	1.46404	564.99	129.753	812.006	99.572	Dr.78804	exportin 4
Dr.12259.1.S1_at	btg4	1	0.00753728	0.107846	1.46436	534.633	236.508	773.426	274.948	Dr.75731	B-cell translocation gene 4
Dr.21433.1.A1_at	ezrb	0.918333	0.00129587	0.0829883	1.46459	58.5401	18.5737	85.6631	26.293	Dr.121844	---
Dr.4460.2.S1_at	wu:fc30c07	1	0.0138744	0.127246	1.46594	206.41	62.0633	301.506	89.4456	Dr.105814	wu:fc30c07
Dr.15101.3.S1_at	dgcr8	1	0.013786	0.127246	1.46738	254.233	38.5947	372.954	53.6001	Dr.78349	DiGeorge syndrome critical region gene 8
Dr.25115.1.A1_at	fbxw2	1	7.7472e-05	0.0511351	1.47009	1015.37	199.402	1489.17	259.716	Dr.79396	F-box and WD repeat domain containing 2
Dr.21260.1.A1_at	---	1	0.000262068	0.0582416	1.47047	1177.89	211.751	1734.22	322.976	Dr.77710	---
Dr.8145.1.S1_at	igf2a	1	0.0048915	0.100554	1.47053	193.313	47.3208	278.665	31.047	Dr.8145	insulin-like growth factor 2a
Dr.175.1.A1_at	wu:fa04f03	1	0.0129848	0.124699	1.47174	104.374	26.5467	151.294	23.0962	---	wu:fa04f03
Dr.18376.1.S1_at	zgc:56538	1	0.00641747	0.10364	1.47267	117.722	10.4636	176.918	38.8593	Dr.18376	zgc:56538
Dr.9501.1.S1_at	rab20	1	0.000552809	0.0645201	1.47375	167.289	45.6228	246.866	68.6678	Dr.76410	RAB20, member RAS oncogene family
Dr.850.1.A1_at	LOC100149164	1	0.00370982	0.0998368	1.47733	98.8639	21.22	144.937	18.6755	Dr.131381	similar to novel zinc finger protein
Dr.11545.1.S1_at	etv5a	1	0.0260907	0.14514	1.4786	260.497	39.6859	393.775	109.947	Dr.11545	ets variant 5a
Dr.13071.1.A1_at	LOC100334594 /// LOC562939	0.666667	0.0098365	0.112119	1.48103	60.4915	13.0038	90.4072	19.7752	---	ER degradation enhancer, mannosidase alpha-like 1-like /// similar to ER degradation-enhancing alpha-mannosidase-like 3
Dr.11537.1.A1_at	zgc:153286	1	0.0152931	0.130116	1.48752	148.233	37.0086	218.506	44.3252	Dr.11537	zgc:153286
Dr.401.1.A1_at	si:dkey-28b4.5	1	0.00677542	0.104836	1.49005	464.832	108.564	683.573	109.168	Dr.75217	si:dkey-28b4.5
Dr.7201.1.A1_at	dicer1	1	0.00517571	0.101417	1.49053	317.22	52.2394	470.625	56.9676	Dr.78137	Dicer1, Dcr-1 homolog (Drosophila)
Dr.16536.1.A1_s_at	rnf146	1	0.00399345	0.0998368	1.49183	347.246	56.1803	522.75	109.919	Dr.77387	ring finger protein 146
Dr.25497.1.S1_at	szl	1	0.00192576	0.0883532	1.49434	498.885	342.828	699.66	324.433	Dr.84079	sizzled
Dr.24922.2.S1_at	ctsz	1	0.000129367	0.0511351	1.49543	302.116	138.511	446.894	201.363	Dr.30882	cathepsin Z
Dr.7614.1.A1_at	si:dkeyp-68b7.7	1	0.00463207	0.0998368	1.50014	493.866	289.236	711.919	339.892	---	---
Dr.3865.1.A1_at	wu:fc35e02	1	0.00115697	0.0780198	1.50152	918.556	194.542	1396.84	399.859	---	wu:fc35e02
Dr.13171.1.A1_at	zgc:113346	1	0.0101189	0.112119	1.50236	202.967	33.2441	308.958	74.2301	Dr.13171	zgc:113346
Dr.15978.1.A1_at	si:ch211-107o23.1	1	0.00997201	0.112119	1.50328	174.603	29.1095	272.152	98.6538	Dr.80965	si:ch211-107o23.1
Dr.7221.1.A1_at	fars2 /// LOC100330032	1	0.0150162	0.129931	1.50521	317.388	94.6378	464.558	76.0224	Dr.17690	phenylalanyl-tRNA synthetase 2, mitochondrial /// phenylalanyl-tRNA synthetase 2-like
Dr.4615.1.S1_x_at	wu:fc70h04	1	0.00235281	0.0883532	1.50541	111.146	46.5019	173.117	79.3741	---	wu:fc70h04
Dr.15501.1.S1_at	zgc:85866	1	0.0055621	0.101577	1.50829	171.485	39.7282	257.415	46.8915	Dr.15501	zgc:85866
Dr.17177.1.A1_at	---	1	0.00088933	0.0735856	1.51225	692.005	103.921	1041.01	93.5468	Dr.79589	---
Dr.16838.1.A1_at	atp2a2a	1	0.0100457	0.112119	1.51301	223.491	51.7958	334.987	57.2838	Dr.16838	ATPase, Ca++ transporting, cardiac muscle, slow twitch 2a
Dr.1706.1.S1_at	rock2a	0.5	0.0145515	0.128808	1.51762	88.2595	39.0608	128.838	33.8289	Dr.1706	rho-associated, coiled-coil containing protein kinase 2a
Dr.17743.1.A1_at	pik3ip1	1	0.00243851	0.0893729	1.52185	308.716	86.9741	462.58	102.127	Dr.78563	phosphoinositide-3-kinase interacting protein 1
Dr.8666.1.A1_at	mllt3 /// wu:fc39c11	1	0.00715323	0.106449	1.5231	84.8549	22.7626	127.055	20.8415	Dr.78637	myeloid/lymphoid or mixed lineage-leukemia translocation to 3 homolog (Drosophila) /// wu:fc39c11
Dr.3854.1.S1_at	sec23b	1	0.0092816	0.112119	1.52406	274.975	124.165	395.808	109.352	Dr.3854	Sec23 homolog B (S. cerevisiae)
Dr.5228.1.A1_at	wu:fc33g03	1	0.00905122	0.112112	1.52557	101.097	26.2953	153.386	35.4722	---	wu:fc33g03
Dr.8647.1.A1_at	arfip1	1	0.00577628	0.101577	1.52641	461.071	98.6816	697.354	100.552	Dr.8647	ADP-ribosylation factor interacting protein 1 (arfaptin 1)
Dr.14875.1.S1_at	LOC100151157	1	0.00338469	0.0992489	1.53328	166.566	93.2488	243.268	94.3219	Dr.51813	similar to bin3, bicoid-interacting 3
Dr.5802.1.S1_at	tmem176l.1	1	0.00246765	0.0893729	1.5343	176.939	69.3445	263.009	86.9911	---	transmembrane protein 176l.1
Dr.16658.1.S1_at	fbxl3a	1	0.0139688	0.127246	1.53501	348.556	78.0765	531.217	84.7118	Dr.82675	F-box and leucine-rich repeat protein 3A
Dr.6705.1.S1_at	zgc:64115	1	0.00491828	0.100554	1.53595	69.6958	22.0637	105.039	23.1878	---	zgc:64115
Dr.4749.1.A1_at	zgc:92116	1	0.0001559	0.0511351	1.53715	274.381	69.8064	428.682	136.438	Dr.76702	zgc:92116
Dr.1632.1.A1_at	si:ch211-156j22.4	1	0.00138592	0.0845382	1.53988	346.575	71.3082	527.289	51.8161	Dr.107845	si:ch211-156j22.4
Dr.19994.1.S1_at	fbxo45	0.666667	0.000264193	0.0582416	1.54111	109.37	45.2177	166.624	59.9236	Dr.150973	F-box protein 45
Dr.10390.1.S1_at	arpc5b	1	0.00580846	0.101577	1.54403	203.197	37.5065	314.951	61.5789	Dr.10390	actin related protein 2/3 complex, subunit 5B
Dr.2177.1.A1_at	---	1	0.000716934	0.0725153	1.54799	228.028	31.8509	355.067	61.5088	Dr.78693	---
Dr.17698.1.S1_s_at	zgc:92594	1	0.0143775	0.128431	1.55012	85.7373	29.2737	130.866	30.4043	Dr.32037	Zgc:92594
Dr.16769.1.A1_at	LOC100002393	1	0.0150054	0.129931	1.5505	327.215	52.7153	511.139	107.874	Dr.119868	hypothetical protein LOC100002393
Dr.14535.1.S1_at	LOC100000271 /// LOC565948 /// LOC566030 /// LOC569452 /// LOC796015	1	0.0178656	0.132729	1.55117	93.946	39.6524	158.907	99.4966	Dr.116278	similar to serine-threonine protein kinase pim-2 /// similar to LOC562179 protein /// similar to LOC562179 protein /// similar to LOC562179 protein /// novel protein similar to PIM oncogene family
Dr.16615.1.A1_at	zgc:103481	1	0.00261759	0.0907184	1.55661	122.41	45.6395	184.433	42.0288	Dr.84509	zgc:103481
Dr.6887.1.A1_at	zgc:77306	1	0.00471796	0.0998368	1.55862	146.398	47.6273	219.854	28.1222	Dr.80127	zgc:77306
Dr.9165.1.S1_at	zgc:55843	1	0.00427699	0.0998368	1.56015	506.718	76.6268	797.806	167.749	Dr.132844	zgc:55843
Dr.6082.1.A1_at	wu:fi03f09	1	0.00714759	0.106449	1.57026	229.861	65.5558	358.16	93.3288	---	wu:fi03f09
Dr.7226.1.S1_at	wu:fj65h10	1	0.0139125	0.127246	1.57028	60.2642	37.8632	86.3649	34.2338	---	wu:fj65h10
Dr.13099.1.A1_at	myb	1	0.000454355	0.0645201	1.57184	335.258	95.637	521.826	121.768	Dr.80654	myeloblastosis oncogene
Dr.7066.1.A1_at	wu:fj34h01	1	0.000423752	0.0645201	1.5741	174.603	48.9751	271.111	46.6298	Dr.7066	wu:fj34h01
Dr.15148.1.A1_at	ccdc6b	1	0.0159878	0.130116	1.57746	386.937	124.282	589.103	100.943	Dr.79288	coiled-coil domain containing 6b
Dr.20797.1.S1_at	far1	1	0.0109373	0.115813	1.59744	57.1455	9.96709	91.0451	10.3112	Dr.78499	fatty acyl CoA reductase 1
Dr.13867.1.A1_at	---	1	0.00930507	0.112119	1.60093	371.776	112.612	577.908	67.8298	Dr.13867	---
Dr.12499.1.A1_at	LOC100331410	1	0.00299258	0.0972208	1.61231	966.555	98.4359	1565.88	214.92	---	exportin 1-like
Dr.17521.1.A1_at	LOC797482	0.833333	0.0221998	0.139011	1.6225	43.753	14.3627	70.5241	17.5914	Dr.114525	similar to zinc finger protein 160
Dr.25573.1.A1_at	wu:fj80h11	1	0.00532139	0.101577	1.6263	502.66	154.678	793.041	131.677	Dr.118725	wu:fj80h11
Dr.15753.1.A1_at	---	1	0.0252736	0.144495	1.62972	63.7594	47.883	96.486	52.1227	Dr.85454	---
Dr.18506.1.A1_at	zgc:77880	0.918333	0.00464043	0.0998368	1.62992	57.9287	31.1232	88.6755	30.1283	Dr.81650	zgc:77880
Dr.7935.2.S1_a_at	fbxw2	1	0.000320239	0.0582416	1.6369	261.204	36.1182	426.773	47.8139	Dr.79396	F-box and WD repeat domain containing 2
Dr.16002.3.A1_at	baz1a	1	0.0198338	0.134437	1.64351	161.209	41.3536	264.1	56.4948	Dr.36447	bromodomain adjacent to zinc finger domain, 1A
Dr.13119.1.S1_at	---	1	0.000550597	0.0645201	1.6492	388.73	214.223	625.588	288.479	---	---
Dr.12557.1.A1_at	LOC797322	0.585	0.0282932	0.149391	1.66248	54.1905	21.7821	83.9947	13.6602	Dr.120489	similar to calmodulin-binding transcription activator 1
Dr.2494.1.A1_at	zgc:101663	1	0.00634179	0.10364	1.67121	42.672	14.0661	71.0831	21.4633	Dr.77353	zgc:101663
Dr.17503.1.A1_at	---	1	0.0125517	0.121885	1.67704	86.9025	29.7001	140.78	22.4319	Dr.148797	---
Dr.21663.1.A1_at	camsap1b	1	0.0146878	0.128895	1.68215	99.4246	41.4439	167.082	62.8751	---	calmodulin regulated spectrin-associated protein 1b
Dr.4083.1.A1_at	---	1	0.0131902	0.125148	1.69416	242.258	110.059	386.533	101.927	Dr.52217	---
Dr.16499.1.A1_at	nr3c1	1	0.00300848	0.0972208	1.69848	98.5267	38.0861	167.931	69.2307	Dr.140739	Nuclear receptor subfamily 3, group C, member 1 (glucocorticoid receptor)
Dr.19380.1.S1_at	tmsb	0.833333	0.0101149	0.112119	1.70396	54.1908	24.4814	85.9101	31.9546	Dr.81294	thymosin, beta
Dr.22982.1.A1_at	wu:fj81c12	0.666667	0.016977	0.132646	1.71457	25.4563	10.0059	42.5663	12.0795	---	wu:fj81c12
Dr.11850.1.S2_at	sox9b	1	0.00733961	0.107846	1.72304	60.4546	22.7686	99.0403	20.5931	Dr.114501	SRY-box containing gene 9b
Dr.14759.1.A1_at	cdk5r1a	1	1.34057e-05	0.0511351	1.79884	251.453	85.6991	444.892	122.196	Dr.84753	Cyclin-dependent kinase 5, regulatory subunit 1a (p35)
Dr.15813.1.A1_at	---	1	0.0077779	0.10811	1.81285	29.8912	12.4386	52.203	10.765	Dr.108286	---
Dr.23066.1.S1_at	LOC557507	0.666667	0.00319764	0.0980052	1.83376	41.0638	22.3305	74.2371	32.5029	Dr.104697	similar to apoptosis-inducing factor (AIF)-like mitochondrion-associated inducer of death
Dr.914.1.A1_a_at	irf11	1	0.0015706	0.0882523	1.83569	88.9666	64.4046	186.344	166.154	Dr.119956	interferon regulatory factor 11
Dr.4096.1.S1_at	zgc:65861	1	0.000120102	0.0511351	1.84421	174.893	60.6173	323.925	111.158	Dr.4096	zgc:65861
Dr.12321.1.A1_at	---	1	0.00317149	0.0980052	1.85499	48.3649	13.1336	88.7315	13.7658	---	---
Dr.4938.1.S1_at	fads2	1	0.00261652	0.0907184	1.85534	47.4627	17.5836	85.4519	13.7178	Dr.75661	fatty acid desaturase 2
Dr.12197.1.S1_at	wu:fd47h11	1	0.0229995	0.140791	1.9265	62.4393	23.8468	114.396	20.5557	---	wu:fd47h11
Dr.7928.1.A1_at	zgc:112335	0.585	0.0159219	0.130116	1.92794	58.9925	14.9402	117.522	42.3819	Dr.46855	zgc:112335
Dr.17654.1.A1_at	---	0.585	0.0276622	0.148396	1.95588	48.0198	26.4723	81.9651	26.3922	Dr.17654	---
Dr.13259.1.A1_at	tsc22d2	1	0.00281366	0.0950573	1.95969	465.355	153.309	903.234	265.129	Dr.75971	TSC22 domain family 2
Dr.26419.1.A1_at	wu:fc70h04	1	0.0224194	0.139499	2.05744	51.2011	14.1665	106.531	34.505	---	wu:fc70h04
Dr.2539.1.A1_at	wu:fy25c05	0.666667	0.0216184	0.138749	2.3338	54.2444	39.0179	135.789	98.7934	---	wu:fy25c05
Dr.9849.1.A1_at	zgc:77060	0.918333	0.0109271	0.115813	2.51313	24.1034	14.1257	53.913	8.74781	Dr.81949	zgc:77060
Dr.10318.1.A1_at	wu:fd13f06	0.833333	0.0150667	0.130116	2.58032	58.8007	24.0136	160.134	87.7917	---	wu:fd13f06
Dr.25217.1.S1_at	slc1a4	0.5	0.00169486	0.0883532	2.63592	27.9819	15.9504	73.0468	37.5707	Dr.77685	solute carrier family 1 (glutamate/neutral amino acid transporter), member 4
Dr.18853.1.A1_at	wu:fc22g01	1	0.000687979	0.0725153	2.98115	81.126	19.64	265.217	140.658	---	wu:fc22g01
Dr.24146.1.S1_at	slc16a9b	1	0.000106379	0.0511351	5.11753	111.8	80.9794	513.684	165.557	Dr.155376	solute carrier family 16 (monocarboxylic acid transporters), member 9b
